# Supplementary material for: Expression Profiling without Genome Sequence Information in a Non-Model Species, Pandalid Shrimp (Pandalus latirostris), by Next-Generation Sequencing
Source: PLoS One. 2011 Oct 10;6(10):e26043. doi: 10.1371/journal.pone.0026043 (PMC3189924; doi:10.1371/journal.pone.0026043)
Supplement: Table S1 — Locus name, primer sequence, annealing temperature ( Ta ) and number of alleles ( NA ), observed and expected heterozygosity ( HO and HE ) in NTK and NTR for each microsatellite marker. (XLS) [file pone.0026043.s002.xls]

## Sheet: Sheet1
Table S1. Locus name, primer sequence, annealing temperature (Ta) and number of alleles (NA), observed and expected heterozygosity (HO and HE) in NTK and NTR for each microsatellite marker.
Locus name	Primer sequence(5'-3')	Ta (℃)	NA, Ho/HE (NTK)	NA, Ho/HE (NTR)
Pal-144	F: ATTGCCTCATGATCTCTGAGC	65	13, 0.92/0.87	13, 0.82/0.86
	R: AAAATGCATCACCCCCAATA
Pal-203	F: ACAAGACATAATAGATAAAGAGGGAGACTGC	60	15, 0.87/0.89	13, 0.86/0.88
	R: AATTCTATAATTTCCTGGGTAGAGTCAAGTC
Pal-152	F: AAGAACTTCTAGACTAAACGGGGTATATGAAG	60	9, 0.80/0.84	9, 0.84/0.85
	R: ACACATACTCGTGCACATGCT
Pal-178	F: CTAATACATATCCATGGGTCTTGTGTGG	60	3, 0.60/0.62	12, 0.84/0.83
	R: TTTTGTTTAGAAGTATAAGGAATAGGGATCG
Pal-216	F: CACAGTGATCTTTAGCGAAAATATTGATATAC	65	15, 0.92/0.85	15, 0.91/0.86
	R: ATAACAGAGTATCTGCATTGTGTATGCTTAGT
Pal-1	F: GTGTATCTGAAGGAACAGGTT	63	23, 0.90/0.94	20, 0.91/0.92
	R: CCTCATCAGATTGGGTTTCATTCAGGAG
Pal-2	F: ACGGTGAAAACCATCGCTAA	60	26, 0.97/0.95	25, 0.95/0.95
	R: GGAGAAACATTTTTAAAGAGTGCCAGG
Pal-3	F: GAGCAGAGAGGCAAAATTAA	62	20, 0.92/0.93	22, 0.97/0.94
	R: CGGTCTGAGTCAGGAACTCTCATC
