# Supplementary material for: Expression Profiling without Genome Sequence Information in a Non-Model Species, Pandalid Shrimp (Pandalus latirostris), by Next-Generation Sequencing
Source: PLoS One. 2011 Oct 10;6(10):e26043. doi: 10.1371/journal.pone.0026043 (PMC3189924; doi:10.1371/journal.pone.0026043)
Supplement: Table S2 — Differentially expressed genes extracted using assembly analysis. (XLS) [file pone.0026043.s003.xls]

## Sheet: Sheet1
Table S2. Differentially expressed genes which were extracted using assembly analysis
Accession #	Description	Notsuke	Notoro	NTK/NTR
AB244633.1	Pandalus latirostris mitochondrial gene for 16S rRNA, partial	35.3882	12.5473	2.8204
AB270631.1	Pandalus eous Tm-Pane-fast mRNA for tropomyosin fast isoform,	92.7196	21.1588	4.38208
AB365126.1	Upogebia major mRNA for elongation factor 1-alpha, complete cds	442.288	945.106	0.467978
AB370886.1	Pinctada fucata mRNA for beta-tubulin, partial cds	284.257	811.16	0.350432
AB503217.1	Marsupenaeus japonicus mRNA for akirin, complete cds	1.0056	3.57112	0.281591
AB528617.1	Synthetic construct DNA, clone: pF1KB6342, Homo sapiens MBD3 gene	2.87637	10.2232	0.281358
AB530259.1	Patiria pectinifera aur mRNA for aurora kinase, complete cds	11.8258	3.47238	3.40567
AC192469.4	Pan troglodytes BAC clone CH251-585B11 from chromosome 20, complete	9.38557	31.4189	0.298724
AE014296.4	Drosophila melanogaster chromosome 3L, complete sequence	1.62061	5.9003	0.274665
AE014298.4	Drosophila melanogaster chromosome X, complete sequence	15.1897	5.7349	2.64864
AF100985.1	AF100985 Penaeus monodon phosphopyruvate hydratase mRNA, complete cds	19.4128	380.41	0.0510313
AF100986.1	AF100986 Penaeus monodon actin 1 (act1) mRNA, complete cds	3.10429	33.0969	0.0937939
AF169742.1	Palaemon serenus large subunit ribosomal RNA gene, partial sequence	1374.34	414.936	3.31217
AF190129.1	AF190129 Callinectes sapidus Na+/K+/2Cl- cotransporter (NKCC) mRNA, complete	1.95463	6.6	0.296155
AF201328.1	AF201328 Panulirus argus Gq/11 protein alpha subunit mRNA, complete cds	1.63	4.15132	0.392646
AF254373.1	AF254373 Drosophila melanogaster DOMINO B (domino) mRNA, complete cds,	1.67109	3.87397	0.431363
AF310841.1	AF310841 Alpheus lottini elongation factor 1 alpha (EF-1a) mRNA, partial cds	4.9121	1677.87	0.00292758
AF487511.1	Gossypium hirsutum beta-tubulin (TUB1) gene, complete cds	585.504	93.927	6.23361
AI253803.1	AI253803 AIMS-P.mon6 Giant tiger prawn eyestalk cDNA library Penaeus monodon	70.1931	34.3441	2.04381
AI253853.1	AI253853 AIMS-P.mon56 Giant tiger prawn pleopod cDNA library Penaeus monodon	9.52717	21.8323	0.436379
AI253914.1	AI253914 SAL063 Black Tiger Shrimp Whole Cephalothorax UniZap library	133.91	52.8501	2.53376
AI770238.1	AI770238 SAL2.D07 Black Tiger Shrimp Whole Cephalothorax UniZap library	257.493	100.805	2.55437
AJ132380.1	Nephrops norvegicus mRNA for Phosphoenolpyruvate carboxykinase	20.0137	4.31214	4.64123
AK313274.1	Homo sapiens cDNA, FLJ93786, Homo sapiens dendritic cell-derived	1.43836	3.48675	0.412522
AM182905.1	Homarus gammarus mRNA for innexin inx1	3.38206	1.49633	2.26023
AM410078.1	Pachygrapsus marmoratus hsp70 gene for heat shock protein 70 kDa	436.16	139.993	3.11558
AM410080.1	Dromia personata partial hsp70 gene for heat shock protein 70 kDa	2.48737	162.46	0.0153107
AW496761.1	AW496761 ESTPMM066 Penaeus monodon's abdominal cDNA library Penaeus monodon	24.8378	9.92575	2.50236
AW600715.1	AW600715 ESTPMC155 Penaeus monodon's total hemocyte cDNA library (#2)	4.36631	220.164	0.0198321
AW600737.1	AW600737 ESTPMC237 Penaeus monodon's total hemocyte cDNA library (#2)	41.0505	11.4596	3.58218
AW618966.1	AW618966 ESTPMC434 Penaeus monodon's total hemocyte cDNA library (#2)	7.56684	2.2493	3.36408
AY014897.1	Cherax destructor ribosomal protein S18 mRNA, partial cds	181.176	81.4725	2.22377
AY266986.1	Procambarus clarkii PCI054 mRNA, partial sequence	9.269	3.69738	2.50691
AY305574.1	Libinia emarginata clone LemCpol RNA polymerase II largest subunit	1.72257	5.09444	0.338128
AY389891.1	Latimeria chalumnae aminolevulinic acid synthase 1 mRNA, partial	1.86182	4.18974	0.444376
AY466445.1	Macrobrachium rosenbergii heat shock protein 70 mRNA, complete cds	352.01	167.799	2.0978
AY521627.1	Homarus americanus slow-tonic S2 tropomyosin mRNA, complete cds,	104.257	6.79308	15.3475
AY610021.1	Sus scrofa clone Clu_5644.scr.msk.p1.Contig2, mRNA sequence	2.43623	5.97785	0.407544
AY622690.1	Marsupenaeus japonicus Ran-binding protein mRNA, partial cds	2.16542	5.03022	0.430482
AY702617.1	Panulirus argus SERCA (serca) mRNA, complete cds	1.26925	4.40674	0.288026
AY750872.1	Toxoptera citricida CG5738-like protein mRNA, complete cds	2.33412	4.7592	0.490444
AY859565.1	Crangon franciscorum 28S ribosomal RNA gene, partial sequence	1783.3	870.156	2.0494
AY859566.1	Crangon franciscorum 28S ribosomal RNA gene, partial sequence	951.239	17.2609	55.1096
BC128619.1	Xenopus tropicalis cDNA clone IMAGE:7661858	1.39417	5.59027	0.249392
BC154825.1	Danio rerio adhesion regulating molecule 1b, mRNA (cDNA clone	22.6463	6.68016	3.39009
BC164778.1	Danio rerio 3-hydroxyisobutyryl-Coenzyme A hydrolase, mRNA (cDNA	11.439	3.60154	3.17615
BC168161.1	Rattus norvegicus cDNA clone IMAGE:8364878, containing frame-shift	1.44588	5.10811	0.283056
BT028262.1	Gasterosteus aculeatus clone CNB173-D02 mRNA sequence	7.41834	3.07873	2.40954
BT059423.1	Salmo salar clone ssal-rgf-536-291 Ribonucleoside-diphosphate	4.43945	1.99166	2.22903
BT075480.1	Osmerus mordax clone omor-rgc-502-248 ATP-dependent RNA helicase	142.325	8.5465	16.653
BT078475.1	Lepeophtheirus salmonis Pacific form clone lsal-evj-520-049 Cytosolic	43.8407	8.08894	5.41983
BT079080.1	Esox lucius clone eluc-evq-531-106 UDP-glucose 4-epimerase putative	8.58382	4.01358	2.1387
BT079136.1	Esox lucius clone eluc-evq-516-128 Histone H2AV putative mRNA,	120.077	35.6753	3.36583
BT081137.1	Caligus clemensi clone ccle-evs-515-145 S-phase kinase-associated	87.96	15.5448	5.6585
BT083252.1	Anoplopoma fimbria clone afim-evh-518-317 Trafficking protein	3.91412	1.68079	2.32874
BT083351.1	Anoplopoma fimbria clone afim-evh-012-353 N-acetyltransferase NAT13	24.1649	4.79944	5.03495
CN641248.1	CN641248 BrEST0026 PmBr cDNA Library Penaeus monodon cDNA clone Contig8 5'	207.498	474.609	0.437197
CO408900.1	CO408900 EST0050 Hemocyte normal library Penaeus monodon cDNA clone	1.5561	5.57995	0.278874
CP000851.1	Shewanella pealeana ATCC 700345, complete genome	3.70924	8.48949	0.436921
CR672313.2	Tetraodon nigroviridis full-length cDNA	1.59511	7.50842	0.212443
CR714226.2	Tetraodon nigroviridis full-length cDNA	1.2221	3.94526	0.309765
CR942585.2	Xenopus tropicalis finished cDNA, clone TGas101p16	14.364	1.75658	8.17727
CT032602.1	Platynereis dumerilii EST IB0AAA35CA07EM1	38.193	13.3868	2.85303
DQ019870.1	Macrobrachium rosenbergii clone Prk8A/T2 microsatellite sequence	7.48978	17.7138	0.422822
DQ079794.1	Lysmata boggessi voucher MLP120 28S large subunit ribosomal RNA gene,	9725.7	6.0839	1598.6
DQ206484.1	Platynereis dumerilii isolate TOA53 DNA replication licensing	2.64095	7.79895	0.338629
DQ340846.1	Marsupenaeus japonicus Rab6A mRNA, complete cds	24.6392	4.62091	5.3321
DQ365888.1	Macrobrachium rosenbergii crustacyanin-like lipocalin mRNA,	45.0411	156.975	0.286932
DQ417120.1	Macrobrachium rosenbergii allatostatin antisense RNA sequence	875.445	66.2158	13.2211
DQ507291.1	Belgica antarctica clone Ba-U24 synaptic glycoprotein SC2-like	2.19337	5.12492	0.427982
DQ640897.1	Procambarus clarkii tail muscle elongation factor 1 gamma mRNA,	34.65	101.132	0.342621
DQ660140.1	Macrobrachium nipponense heat shock cognate 70 (hsc70) mRNA, complete	241.779	48.8467	4.94976
DQ667139.1	Callinectes sapidus heat shock protein 90-like mRNA, complete	74.5293	33.1015	2.25154
DQ667140.1	Callinectes sapidus eukaryotic initiation factor 4A mRNA, complete	467.618	6.95121	67.2714
DQ787160.1	Penaeus monodon ALG-2 interacting protein x (Alix) mRNA, complete cds	2.4979	6.15184	0.406041
DQ847810.1	Cherax quadricarinatus clone epi11_C11 mRNA sequence	5.89454	36.1824	0.162912
DQ867095.1	Diabrotica virgifera virgifera microsatellite DVV-ED18 sequence	2.19133	5.68756	0.385285
DQ907945.1	Litopenaeus vannamei oncoprotein nm23 mRNA, complete cds	207.23	72.8719	2.84375
DQ923722.1	Litopenaeus vannamei ubiquitin-conjugating enzyme (Ubc) mRNA,	5.27745	2.40534	2.19406
DT624277.1	DT624277 PmTwN30F05 PmTwN Penaeus monodon cDNA similar to cellular retinoic	20.1649	48.713	0.413953
DV018467.1	DV018467 RAP20 Differentially expressed RAP-PCR fragments Penaeus monodon	0.790815	9.50937	0.0831617
DW042504.1	DW042504 HC-N-S01-0003-LF Hemocyte normal library Penaeus monodon cDNA clone	30.8133	14.6545	2.10266
DW042507.1	DW042507 HC-N-S01-0020-LF Hemocyte normal library Penaeus monodon cDNA clone	69.5701	23.0789	3.01445
DW042548.1	DW042548 HC-N-S01-0089-LF Hemocyte normal library Penaeus monodon cDNA clone	16.0969	2.60977	6.16795
DW042553.1	DW042553 HC-N-S01-0096-LF Hemocyte normal library Penaeus monodon cDNA clone	18.8041	5.39252	3.48707
DW042596.1	DW042596 HC-N-S01-0196-LF Hemocyte normal library Penaeus monodon cDNA clone	8.23657	3.69485	2.2292
DW042628.1	DW042628 HC-N-S01-0268-LF Hemocyte normal library Penaeus monodon cDNA clone	2.30797	7.12052	0.32413
DW042670.1	DW042670 HC-N-S01-0349-LF Hemocyte normal library Penaeus monodon cDNA clone	15.5089	5.91486	2.62203
DW042706.1	DW042706 HC-N-S01-0432-LF Hemocyte normal library Penaeus monodon cDNA clone	11.2617	4.62178	2.43666
DW042761.1	DW042761 HC-N-S01-0561-LF Hemocyte normal library Penaeus monodon cDNA clone	30.5824	69.1079	0.442531
DW042823.1	DW042823 HC-V-S01-0008-LF Hemocyte - Vibrio harveyi infected library Penaeus monodon	32.1266	3.69971	8.68353
DW042827.1	DW042827 HC-V-S01-0027-LF Hemocyte - Vibrio harveyi infected library Penaeus monodon	1.48481	8.94174	0.166054
DW042831.1	DW042831 HC-V-S01-0037-LF Hemocyte - Vibrio harveyi infected library Penaeus monodon	2.6794	5.38816	0.497275
DW042952.1	DW042952 HC-V-S01-0457-LF Hemocyte - Vibrio harveyi infected library Penaeus monodon	20.3608	43.9284	0.463499
DW042968.1	DW042968 HC-V-S01-0499-LF Hemocyte - Vibrio harveyi infected library Penaeus monodon	33.6383	2.73969	12.2782
DW042975.1	DW042975 HC-V-S01-0516-LF Hemocyte - Vibrio harveyi infected library Penaeus monodon	4.82011	9.99451	0.482275
DW404866.1	DW404866 ES-N-S02-0117-W Penaeus monodon Eyestalk cDNA library Penaeus monodon	6.81728	2.92566	2.33016
DW404916.1	DW404916 ES-N-S02-0058-W Penaeus monodon Eyestalk cDNA library Penaeus monodon	9.13603	20.4214	0.447376
DW405069.1	DW405069 ES-N-S02-0182-W Penaeus monodon Eyestalk cDNA library Penaeus monodon	2.20027	42.4415	0.0518423
DW405136.1	DW405136 ES-N-S02-0271-W Penaeus monodon Eyestalk cDNA library Penaeus monodon	8.51646	2.31989	3.67106
DW677845.1	DW677845 HC-H-S01-0159-LF heat-induced haemocyte cDNA library Penaeus monodon	372.898	7.39317	50.4381
DW677902.1	DW677902 HC-H-S01-0338-LF heat-induced haemocyte cDNA library Penaeus monodon	12.7458	3.98327	3.19983
DW677957.1	DW677957 HC-H-S01-0530-LF heat-induced haemocyte cDNA library Penaeus monodon	703.962	113.89	6.18106
DW678129.1	DW678129 HC-H-S01-1058-LF heat-induced haemocyte cDNA library Penaeus monodon	89.6662	30.3784	2.95164
DY542583.1	DY542583 HPO-N-S01-0718-LF Hematopoietic cDNA library Penaeus monodon cDNA	104.574	31.5465	3.31493
DY542600.1	DY542600 HPO-N-S01-0838-LF Hematopoietic cDNA library Penaeus monodon cDNA	103.03	42.1801	2.44261
EB389085.1	EB389085 LP-Y-S01-0031-LF Lymphoid organ - YHV challenged Penaeus monodon	38.3535	14.9871	2.5591
EB389166.1	EB389166 LP-Y-S01-0311-LF Lymphoid organ - YHV challenged Penaeus monodon	11.789	28.5333	0.413168
EB389168.1	EB389168 LP-Y-S01-0313-LF Lymphoid organ - YHV challenged Penaeus monodon	79.8058	9.36612	8.5207
EB389392.1	EB389392 LP-Y-S01-0708-LF Lymphoid organ - YHV challenged Penaeus monodon	16.5553	6.93904	2.38582
EB389695.1	EB389695 OV-N-S01-0050-W Ovarian Penaeus monodon cDNA library Penaeus monodon	57.3254	2.39552	23.9303
EB389788.1	EB389788 OV-N-S01-0218-W Ovarian Penaeus monodon cDNA library Penaeus monodon	2.14073	5.40062	0.396386
EB389985.1	EB389985 OV-N-S01-0563-W Ovarian Penaeus monodon cDNA library Penaeus monodon	1.8847	4.21371	0.447277
EB390013.1	EB390013 OV-N-S01-0619-W Ovarian Penaeus monodon cDNA library Penaeus monodon	31.779	8.6135	3.68944
EB390061.1	EB390061 OV-N-S01-0692-W Ovarian Penaeus monodon cDNA library Penaeus monodon	14.8027	6.95047	2.12974
EB390068.1	EB390068 OV-N-S01-0707-W Ovarian Penaeus monodon cDNA library Penaeus monodon	43.6357	17.1598	2.5429
EB409174.1	EB409174 HPA-N-S01-0364-LF Hepatopancrease library Penaeus monodon cDNA	7.15228	14.3913	0.496986
EB409183.1	EB409183 HPA-N-S01-0381-LF Hepatopancrease library Penaeus monodon cDNA	33.31	12.2358	2.72233
EB409217.1	EB409217 HPA-N-S01-0493-LF Hepatopancrease library Penaeus monodon cDNA	1.51843	6.6	0.230065
EE661680.1	EE661680 HC-W-S01-0765-LF Haemocyte-WSSV infected cDNA library Penaeus monodon	3.49666	12.3535	0.283049
EE661811.1	EE661811 LP-N-S01-0182-LF Lymphoid organ library Penaeus monodon cDNA clone	39.5246	10.1776	3.88347
EE661995.1	EE661995 LP-N-S01-0443-LF Lymphoid organ library Penaeus monodon cDNA clone	58.4405	4.74393	12.319
EE662023.1	EE662023 LP-N-S01-0008-LF Lymphoid organ library Penaeus monodon cDNA clone	3.72863	11.8375	0.314984
EE662154.1	EE662154 LP-V-S01-0268-LF Lymphoid organ - Vibrio challenged Penaeus monodon	752.149	309.942	2.42674
EE662250.1	EE662250 LP-V-S01-0392-LF Lymphoid organ - Vibrio challenged Penaeus monodon	10.1812	4.40136	2.31319
EE662593.1	EE662593 HPA-N-N01-0420-LF Hepatopancreas-normalized Penaeus monodon cDNA	1.39458	3.54997	0.392843
EE662843.1	EE662843 LP-N-N01-1303-LF Lymphoid organ-normalized Penaeus monodon cDNA	2.60934	5.22677	0.499227
EE663174.1	EE663174 LP-N-N01-0925-LF Lymphoid organ-normalized Penaeus monodon cDNA	120.868	54.6243	2.21271
EE663197.1	EE663197 LP-N-N01-0963-LF Lymphoid organ-normalized Penaeus monodon cDNA	123.316	40.9414	3.012
EE663262.1	EE663262 LP-N-N01-1122-LF Lymphoid organ-normalized Penaeus monodon cDNA	2.83273	6.6808	0.42401
EE663363.1	EE663363 LP-N-N01-1243-LF Lymphoid organ-normalized Penaeus monodon cDNA	33.9041	8.1371	4.1666
EF015589.1	Penaeus monodon cyclin B mRNA, complete cds	31.5978	9.12488	3.46282
EF032651.1	Fenneropenaeus chinensis glucose-regulated protein 78 mRNA, complete	19.8114	9.40945	2.10548
EF035133.1	Pandalus platyceros 18S ribosomal RNA gene, partial sequence;	109.34	44.3267	2.46668
EF077779.1	Daphnia obtusa clone E3E39_TRE beta-tubulin-like gene, complete	2.31023	5.38924	0.428675
EF102106.1	Litopenaeus vannamei kexokinase mRNA, complete cds	3.48173	8.40879	0.414058
EF206694.1	Fenneropenaeus chinensis PL10A mRNA, complete cds	1.10564	5.13863	0.215163
EF213113.1	Penaeus monodon cathepsin B mRNA, complete cds	16.9102	40.2887	0.419726
EF364538.1	Macrobrachium rosenbergii clone G male reproductive-related protein	1.27027	6.42429	0.197728
EF672699.1	Penaeus monodon sodium/potassium-transporting ATPase subunit alpha	8.24864	36.8349	0.223936
EF692600.1	Cherax quadricarinatus clone h14_G4 mRNA sequence	1.10988	3.52314	0.315025
EF988652.1	Penaeus monodon Ubc protein mRNA, partial cds	358.957	94.7241	3.7895
ES609105.1	ES609105 HC-N-S01-0194-LF Hemocyte normal library Penaeus monodon cDNA clone	31.2944	6.11792	5.11521
EU020173.1	Nebalia hessleri clone Nhe6f2 putative casein kinase mRNA, partial	1.89469	4.34955	0.435606
EU083324.1	Penaeus monodon beta tubulin mRNA, partial cds	301.133	122.949	2.44925
EU124982.1	Arenicola marina ribosomal protein rpl34 mRNA, complete cds	290.77	145.059	2.0045
EU161464.1	Taxus wallichiana var. chinensis 26S ribosomal RNA gene, partial	4.57758	9.77948	0.46808
EU211970.1	Armigeres subalbatus ASAP ID ACN-0187054 receptor signaling protein	2.7831	7.94317	0.350376
EU212406.1	Armigeres subalbatus ASAP ID ACN-0188124 pre-mRNA splicing factor	1.59665	4.38068	0.364475
EU246974.1	Litopenaeus schmitti mitochondrial F0-ATP synthase b-chain mRNA,	429.448	50.6168	8.48429
EU247134.1	Lycosa singoriensis clone LSsin97 srp-dependent cotranslational	128.995	43.5722	2.96048
EU369695.1	Penaeus monodon ribophorin I mRNA, complete cds	19.0105	7.86765	2.41629
EU371046.1	Macrobrachium rosenbergii ferritin mRNA, complete cds	704.117	127.903	5.50509
EU411438.1	TSA: Hippoglossus hippoglossus all_halibut.374.C1 mRNA sequence	23.4768	9.19763	2.55249
EU427245.1	Macrobrachium rosenbergii phosphoenolpyruvate carboxykinase (PEPCK)	7.62177	3.7882	2.01197
EU492537.1	Penaeus monodon dynactin subunit 5 mRNA, complete cds	2.07588	5.16992	0.401529
EU496492.1	Litopenaeus vannamei glutamate dehydrogenase mRNA, complete cds	15.0294	2.68241	5.60295
EU557281.1	Panulirus stimpsoni clone 2 microsatellite sequence	5.63395	11.6079	0.485355
EU599574.1	Fenneropenaeus chinensis nuclear receptor E75 protein mRNA, complete	1.23862	16.2849	0.0760593
EU707329.1	Penaeus monodon cyclin A mRNA, complete cds	52.0677	14.0489	3.70617
EU927416.1	Marsupenaeus japonicus focal adhesion kinase mRNA, complete cds	1.53627	6.5917	0.233061
EZ005327.1	TSA: Acropora millepora SeqIndex2806, mRNA sequence	82.1733	733.964	0.111958
EZ028222.1	TSA: Acropora millepora SeqIndex5002, mRNA sequence	7.17452	2.1937	3.27051
EZ125524.1	TSA: Rhagoletis pomonella contig09305, mRNA sequence	222.883	65.62	3.39657
EZ136549.1	TSA: Rhagoletis pomonella contig20330, mRNA sequence	1.78229	8.34744	0.213513
EZ285108.1	TSA: Artemisia annua strain Madagascar Contig11495, mRNA sequence	4.42163	1.3591	3.25336
EZ406425.1	TSA: Mayetiola destructor Contig170, mRNA sequence	10.6098	4.64163	2.28579
EZ420767.1	TSA: Haliotis asinina HasCL137Contig1, mRNA sequence	1052.91	76.81	13.708
EZ422656.1	TSA: Glossina morsitans morsitans GM-1993 mRNA sequence	1.45943	4.06952	0.358626
EZ423459.1	TSA: Glossina morsitans morsitans GM-4067 mRNA sequence	3.11547	12.5167	0.248905
EZ423967.1	TSA: Glossina morsitans morsitans GM-614 mRNA sequence	10.0029	28.3076	0.353366
EZ537287.1	TSA: Dermacentor variabilis contig04653.Dvc, mRNA sequence	1.22072	2.90272	0.420542
EZ584478.1	TSA: Striacosta albicosta stalb_01_00004615 mRNA sequence	55.3519	13.4853	4.10462
EZ584964.1	TSA: Striacosta albicosta stalb_01_00005101 mRNA sequence	5.68835	2.481	2.29276
EZ599339.1	TSA: Sarcophaga crassipalpis HAHN.FLY.1441.C1 mRNA sequence	1.58073	5.71877	0.276411
EZ600213.1	TSA: Sarcophaga crassipalpis HAHN.FLY.2082.C1 mRNA sequence	4.15008	10.3302	0.401744
EZ600439.1	TSA: Sarcophaga crassipalpis HAHN.FLY.2260.C1 mRNA sequence	1.64137	5.52608	0.297023
EZ773196.1	TSA: Oncorhynchus mykiss 9862.Onmycontig mRNA sequence	1.70072	5.77226	0.294636
EZ790267.1	TSA: Oncorhynchus mykiss 26933.Onmycontig mRNA sequence	5.86275	2.80316	2.09148
EZ792759.1	TSA: Oncorhynchus mykiss 29425.Onmycontig mRNA sequence	132.247	54.766	2.41477
EZ835028.1	TSA: Oncorhynchus nerka 71694.Onmycontig mRNA sequence	1.18383	6.99112	0.169333
EZ870037.1	TSA: Oncorhynchus mykiss 106703.Onmycontig mRNA sequence	0.969814	4.55143	0.213079
EZ905967.1	TSA: Oncorhynchus mykiss 142633.Onmycontig mRNA sequence	2.97855	8.35858	0.356346
FD664042.1	FD664042 EST1113 Shrimp Testis SSH Reverse Library Penaeus monodon cDNA	2.11378	5.8651	0.3604
FD664053.1	FD664053 EST1124 Shrimp Testis SSH Reverse Library Penaeus monodon cDNA	2.68129	7.30991	0.366803
FE043445.1	FE043445 EST1174 Shrimp Testis cDNA Library Penaeus monodon cDNA clone	35.7725	12.7661	2.80214
FJ013499.1	Alpheus utriensis voucher 06-640 putative clathrin coat assembly	1.24251	3.65558	0.339894
FJ013859.1	Alpheus panamensis voucher 06_700 tetrahydrofolate synthase gene,	9.47135	3.09779	3.05745
FJ179169.1	Procambarus clarkii calmodulin mRNA, complete cds	112.467	18.5143	6.07463
FJ179395.1	Litopenaeus vannamei protein disulfide isomerase (PDI) mRNA, complete	90.1645	246.134	0.366323
FJ356149.1	Rimicaris exoculata 70 kDa heat shock protein form 3 mRNA, complete	429.804	41.2208	10.4269
FJ361171.1	Cherax quadricarinatus clone y9_B7 mRNA sequence	294.037	18.7974	15.6424
FJ403244.1	Pandalus borealis mitochondrion sequence	2400.98	10.0646	238.556
FJ423611.1	Penaeus monodon nascent polypeptide-associated complex alpha mRNA,	36.1898	8.46546	4.275
FJ478023.1	Rimicaris exoculata ribosomal protein L7 mRNA, partial cds	225.858	50.9632	4.43178
FJ493519.1	Rimicaris exoculata ribosomal protein S24 mRNA, complete cds	283.078	134.082	2.11123
FJ493526.1	Rimicaris exoculata clone CL19contig1 elongation factor 1-alpha	4.77125	1917.87	0.00248779
FJ588150.1	Rimicaris exoculata U2 small nuclear auxiliary factor 1 mRNA,	11.0541	5.33335	2.07264
FJ608658.1	Fenneropenaeus chinensis alpha2 macroglobulin isoform 2 mRNA,	16.0895	7.56742	2.12616
FJ609649.1	Locusta migratoria phosphoglucomutase mRNA, complete cds	1.03825	3.80665	0.272747
FJ623402.1	Fenneropenaeus merguiensis ribosomal protein L10a mRNA, complete	151.156	60.5717	2.49549
FJ629760.1	Synthetic construct Drosophila melanogaster clone BO04436 encodes	2.01703	5.44036	0.370753
FJ654506.1	Rimicaris exoculata HSP70 form 4 mRNA, partial cds	111.652	228.146	0.489388
FJ654515.1	Palaemonetes varians ribosomal protein L37 mRNA, partial cds	312.064	1247.21	0.25021
FJ654518.1	Palaemonetes varians ribosomal protein S19 mRNA, partial cds	93.9015	289.335	0.324543
FJ654540.1	Palaemonetes varians esterase D/formylglutathione hydrolase mRNA,	63.9622	11.1853	5.71844
FJ774683.1	Scylla paramamosain importin alpha 3 mRNA, partial cds	1.55979	4.26039	0.366115
FJ774684.1	Scylla paramamosain RAS mRNA, complete cds	2.04925	6.98934	0.293197
FJ774689.1	Scylla paramamosain map kinase-interacting serine/threonine mRNA,	3.84045	9.45867	0.406024
FJ774721.1	Scylla paramamosain eukaryotic translation initiation factor 3	20.5153	52.583	0.390151
FJ774726.1	Scylla paramamosain T-complex Chaperonin 5-like protein mRNA,	36.2569	202.299	0.179224
FJ774729.1	Scylla paramamosain alpha-I tubulin mRNA, partial cds	5.16055	15.6002	0.3308
FJ774781.1	Scylla paramamosain chaperonin zeta subunit mRNA, complete cds	46.5118	12.616	3.68673
FJ774799.1	Scylla paramamosain hypothetical protein mRNA, partial cds	55.691	23.2109	2.39935
FJ774874.1	Scylla paramamosain	3.91378	8.65311	0.452298
FJ774903.1	Scylla paramamosain ribosomal protein L44e mRNA, complete cds	392.939	193.727	2.02831
FJ875279.1	Palaemonetes varians 70 kDa heat shock protein form 2 mRNA, partial	574.891	177.51	3.23864
FM998775.1	Opisthacanthus cayaporum partial mRNA for putative RNA binding	4.5282	11.8404	0.382436
FN327559.1	Schistosoma japonicum isolate Anhui non-coing mRNA clone	1.3574	7.51454	0.180636
FP926739.1	Acyrthosiphon pisum mRNA, clone: ACI0AAD3YN22, full-insert cDNA	1.43682	4.09327	0.351019
FP927327.1	Acyrthosiphon pisum mRNA, clone: ACI0AAB7YE10, full-insert cDNA	79.1963	273.908	0.289135
GE613625.1	GE613625 PM_TT_10_F_A06 Penaeus monodon testis Penaeus monodon cDNA 5', mRNA	1.85527	5.41	0.342932
GE614301.1	GE614301 PM_TT_26_F_D06 Penaeus monodon testis Penaeus monodon cDNA 5', mRNA	1.77787	11.34	0.156778
GE614608.1	GE614608 OV-N-S01-0377 Penaeus monodon ovary Penaeus monodon cDNA 5', mRNA	1.29635	5.14532	0.251948
GE614628.1	GE614628 OV-N-S01-0300 Penaeus monodon ovary Penaeus monodon cDNA 5', mRNA	13.2785	6.63615	2.00094
GE614708.1	GE614708 OV-N-S01-0006 Penaeus monodon ovary Penaeus monodon cDNA 5', mRNA	11.6904	160.547	0.0728165
GE614824.1	GE614824 OV-N-S01-0459 Penaeus monodon ovary Penaeus monodon cDNA 5', mRNA	135.165	20.1649	6.70297
GE614954.1	GE614954 OV-N-S01-0731 Penaeus monodon ovary Penaeus monodon cDNA 5', mRNA	3.45137	10.2908	0.335385
GE614960.1	GE614960 OV-N-S01-0922 Penaeus monodon ovary Penaeus monodon cDNA 5', mRNA	6.11891	15.9683	0.383191
GE615017.1	GE615017 OV-N-S01-1158 Penaeus monodon ovary Penaeus monodon cDNA 5', mRNA	19.7204	44.9226	0.438986
GE615214.1	GE615214 OV-N-S01-0746 Penaeus monodon ovary Penaeus monodon cDNA 5', mRNA	2.81837	11.8772	0.237293
GE615222.1	GE615222 OV-N-S01-1001 Penaeus monodon ovary Penaeus monodon cDNA 5', mRNA	1.4988	5.66214	0.264705
GE615351.1	GE615351 OV-N-ST01-0211 Penaeus monodon ovary Penaeus monodon cDNA 5', mRNA	2.60509	5.2236	0.498716
GE615375.1	GE615375 OV-N-ST02-0220 Penaeus monodon ovary Penaeus monodon cDNA 5', mRNA	2.13057	5.36702	0.396975
GE615486.1	GE615486 OV-N-ST01-0032 Penaeus monodon ovary Penaeus monodon cDNA 5', mRNA	26.6624	4.71504	5.65476
GE615591.1	GE615591 OV-N-ST02-0138 Penaeus monodon ovary Penaeus monodon cDNA 5', mRNA	1.48306	7.56394	0.19607
GE615612.1	GE615612 OV-N-ST02-0163 Penaeus monodon ovary Penaeus monodon cDNA 5', mRNA	4.63568	1.5953	2.90584
GE615703.1	GE615703 OV-N-N01-0608 Penaeus monodon ovary Penaeus monodon cDNA 5', mRNA	1.87653	4.40271	0.426222
GE615773.1	GE615773 OV-N-N01-0510 Penaeus monodon ovary Penaeus monodon cDNA 5', mRNA	30.7226	7.87981	3.8989
GE615807.1	GE615807 OV-N-N01-0068 Penaeus monodon ovary Penaeus monodon cDNA 5', mRNA	8.4433	1.96375	4.29957
GE615828.1	GE615828 OV-N-N01-0949 Penaeus monodon ovary Penaeus monodon cDNA 5', mRNA	9.58977	2.71841	3.52771
GE615866.1	GE615866 OV-N-N01-0402 Penaeus monodon ovary Penaeus monodon cDNA 5', mRNA	173.719	48.5806	3.57589
GE615872.1	GE615872 OV-N-N01-0703 Penaeus monodon ovary Penaeus monodon cDNA 5', mRNA	4.97072	2.0804	2.38931
GE615893.1	GE615893 OV-N-N01-0525 Penaeus monodon ovary Penaeus monodon cDNA 5', mRNA	7.06326	17.5499	0.402467
GE615894.1	GE615894 OV-N-N01-0571 Penaeus monodon ovary Penaeus monodon cDNA 5', mRNA	1.33933	8.49727	0.157619
GE615911.1	GE615911 OV-N-N01-0294 Penaeus monodon ovary Penaeus monodon cDNA 5', mRNA	0.94867	4.00841	0.23667
GE615970.1	GE615970 OV-N-N01-0908 Penaeus monodon ovary Penaeus monodon cDNA 5', mRNA	19.0606	3.15651	6.0385
GE616090.1	GE616090 OV-N-S01-1207 Penaeus monodon ovary Penaeus monodon cDNA 5', mRNA	2.9318	15.2019	0.192857
GE616119.1	GE616119 OV-N-S01-1498 Penaeus monodon ovary Penaeus monodon cDNA 5', mRNA	1.54249	4.52467	0.340906
GE616136.1	GE616136 OV-N-S01-1270 Penaeus monodon ovary Penaeus monodon cDNA 5', mRNA	1.79998	4.60201	0.391129
GE616152.1	GE616152 OV-N-S01-2052 Penaeus monodon ovary Penaeus monodon cDNA 5', mRNA	0.852095	8.34069	0.102161
GE616168.1	GE616168 OV-N-S01-1706 Penaeus monodon ovary Penaeus monodon cDNA 5', mRNA	2.44172	6.48573	0.376475
GE616244.1	GE616244 OV-N-S01-1897 Penaeus monodon ovary Penaeus monodon cDNA 5', mRNA	4.53881	9.09947	0.498799
GE616281.1	GE616281 OV-N-S01-1377 Penaeus monodon ovary Penaeus monodon cDNA 5', mRNA	1.85884	6.76819	0.274643
GE616297.1	GE616297 OV-N-S01-2198 Penaeus monodon ovary Penaeus monodon cDNA 5', mRNA	3.50632	7.23853	0.484397
GO066186.1	GO066186 LO69-B11 PmTwI Penaeus monodon cDNA 3', mRNA sequence	57.9851	15.0364	3.85631
GO066557.1	GO066557 PmTwI04E11.scf PmTwI Penaeus monodon cDNA 3', mRNA sequence	4.44562	8.9996	0.49398
GO066890.1	GO066890 PmTwI08B10.scf PmTwI Penaeus monodon cDNA 3', mRNA sequence	7.0213	2.88215	2.43613
GO067190.1	GO067190 PmTwI11D11.scf PmTwI Penaeus monodon cDNA 3', mRNA sequence	19.0587	5.17143	3.68538
GO067456.1	GO067456 PmTwI14C12.scf PmTwI Penaeus monodon cDNA 3', mRNA sequence	6.82216	15.698	0.434586
GO067550.1	GO067550 PmTwI15D01.scf PmTwI Penaeus monodon cDNA 3', mRNA sequence	9.12122	18.794	0.485326
GO067578.1	GO067578 PmTwI15F06.scf PmTwI Penaeus monodon cDNA 3', mRNA sequence	4.06938	13.6502	0.298119
GO067739.1	GO067739 PmTwI17D03 PmTwI Penaeus monodon cDNA 3', mRNA sequence	1.14117	4.65617	0.245088
GO067977.1	GO067977 PmTwI19H10 PmTwI Penaeus monodon cDNA 3' similar to CG4609-PB	101.916	14.1969	7.17879
GO068178.1	GO068178 PmTwI22A11 PmTwI Penaeus monodon cDNA 3', mRNA sequence	2.62348	91.0947	0.0287995
GO068226.1	GO068226 PmTwI22E11 PmTwI Penaeus monodon cDNA 3', mRNA sequence	4.66841	9.87173	0.472907
GO068233.1	GO068233 PmTwI22F06 PmTwI Penaeus monodon cDNA 3', mRNA sequence	11.4232	3.82167	2.98906
GO068292.1	GO068292 PmTwI23C11.scf PmTwI Penaeus monodon cDNA 3', mRNA sequence	2.51465	5.37804	0.467578
GO068421.1	GO068421 PmTwI24G02.scf PmTwI Penaeus monodon cDNA 3', mRNA sequence	2.30846	9.30491	0.248091
GO068554.1	GO068554 PmTwI26B09.scf PmTwI Penaeus monodon cDNA 3', mRNA sequence	21.2189	6.0659	3.49807
GO068609.1	GO068609 PmTwI26G06.scf PmTwI Penaeus monodon cDNA 3', mRNA sequence	131.336	6.97815	18.821
GO068892.1	GO068892 PmTwI29H05.scf PmTwI Penaeus monodon cDNA 3', mRNA sequence	25.2437	2.8952	8.71918
GO069158.1	GO069158 PmTwI32G11 PmTwI Penaeus monodon cDNA 3' similar to BCS-1 [Balanus	13.6557	6.20135	2.20206
GO069460.1	GO069460 PmTwI36B09.scf PmTwI Penaeus monodon cDNA 3', mRNA sequence	8.07697	29.7344	0.271638
GO069888.1	GO069888 PmTwI41A02.scf PmTwI Penaeus monodon cDNA 3', mRNA sequence	17.6303	7.46457	2.36187
GO070039.1	GO070039 PmTwI42F04.scf PmTwI Penaeus monodon cDNA 3', mRNA sequence	22.9638	7.66056	2.99767
GO070224.1	GO070224 PmTwI44F11.scf PmTwI Penaeus monodon cDNA 3' similar to B Chain B,	27.1767	61.496	0.441926
GO070651.1	GO070651 PmTwI49D01.scf PmTwI Penaeus monodon cDNA 3' similar to CG5434-PA	1.22825	5.50469	0.223128
GO071083.1	GO071083 PmTwI54B12 PmTwI Penaeus monodon cDNA 3', mRNA sequence	15.3321	5.27717	2.90536
GO071120.1	GO071120 PmTwI54F11 PmTwI Penaeus monodon cDNA 3', mRNA sequence	3.95335	1.78765	2.21148
GO071943.1	GO071943 PmTwI64E05 PmTwI Penaeus monodon cDNA 3' similar to eukaryotic	19.4826	6.9972	2.78435
GO072618.1	GO072618 PmTwI76D11 PmTwI Penaeus monodon cDNA 3' similar to LD45430p	9.29405	2.43818	3.81189
GO072965.1	GO072965 PmTwI83C02.scf PmTwI Penaeus monodon cDNA 3' similar to IM9A_DROME	2.49706	5.47311	0.456241
GO073171.1	GO073171 PmTwI85E04.scf PmTwI Penaeus monodon cDNA 3' similar to MGC81070	3.4462	10.5511	0.32662
GO073582.1	GO073582 PmTwI05F09_Seeing_1st_500 PmTwI Penaeus monodon cDNA 5' similar to	2.22383	6.64207	0.33481
GO073616.1	GO073616 PmTwI08B10_Seeing_1st_500 PmTwI Penaeus monodon cDNA 5' similar to	1.20216	5.88639	0.204227
GO073650.1	GO073650 PmTwI09H01_Seeing_1st_500 PmTwI Penaeus monodon cDNA 5' similar to	5.50739	2.68422	2.05176
GO073702.1	GO073702 PmTwI13A06_Seeing_1st_500 PmTwI Penaeus monodon cDNA 5', mRNA	8.49031	1.91057	4.44387
GO073874.1	GO073874 PmTwI26B01.ab1_Seeing_2nd_1398 PmTwI Penaeus monodon cDNA 5'	314.315	72.8173	4.31648
GO073959.1	GO073959 PmTwI31A07_Seeing_1st_500 PmTwI Penaeus monodon cDNA 5', mRNA	61.4117	141.806	0.433069
GO074048.1	GO074048 PmTwI38D02_Seeing_1st_500 PmTwI Penaeus monodon cDNA 5', mRNA	29.717	112.321	0.264571
GO074178.1	GO074178 PmTwI46G03.ab1_Seeing_2nd_1398 PmTwI Penaeus monodon cDNA 5', mRNA	15.5761	5.66025	2.75184
GO074182.1	GO074182 PmTwI47D09.ab1_Seeing_2nd_1398 PmTwI Penaeus monodon cDNA 5', mRNA	11.2815	3.67721	3.06794
GO074214.1	GO074214 PmTwI49C10.ab1_Seeing_2nd_1398 PmTwI Penaeus monodon cDNA 5'	1.61241	7.11796	0.226526
GO074328.1	GO074328 PmTwI57G04.ab1_Seeing_2nd_1398 PmTwI Penaeus monodon cDNA 5'	15.545	5.14732	3.02002
GO074375.1	GO074375 PmTwI62F03.ab1_Seeing_2nd_1398 PmTwI Penaeus monodon cDNA 5'	1.84293	4.7718	0.386212
GO074506.1	GO074506 PmTwI78H04.ab1_Seeing_2nd_1398 PmTwI Penaeus monodon cDNA 5'	129.402	44.2553	2.92399
GO074519.1	GO074519 PmTwI81A10.ab1_Seeing_2nd_1398 PmTwI Penaeus monodon cDNA 5', mRNA	1.39084	5.25437	0.264701
GO074570.1	GO074570 PmTwI85H11_Seeing_1st_500 PmTwI Penaeus monodon cDNA 5' similar to	1.11677	2.4287	0.459823
GO074684.1	GO074684 PmTwN01D04.scf PmTwN Penaeus monodon cDNA 3', mRNA sequence	2.20149	8.44148	0.260795
GO075406.1	GO075406 PmTwN10B12.scf PmTwN Penaeus monodon cDNA 3', mRNA sequence	77.8447	223.252	0.348685
GO075678.1	GO075678 PmTwN12B02.scf PmTwN Penaeus monodon cDNA 3' similar to EIF2S2	40.17	15.5967	2.57554
GO076189.1	GO076189 PmTwN17F01.scf PmTwN Penaeus monodon cDNA 3' similar to CG9131-PA	1.5426	8.06697	0.191225
GO076602.1	GO076602 PmTwN22A01.scf PmTwN Penaeus monodon cDNA 3', mRNA sequence	74.1122	31.4973	2.35297
GO076652.1	GO076652 PmTwN22E05.scf PmTwN Penaeus monodon cDNA 3', mRNA sequence	14.1418	3.6447	3.88009
GO076746.1	GO076746 PmTwN23E04.scf PmTwN Penaeus monodon cDNA 3' similar to von	1.21646	4.10419	0.296394
GO077809.1	GO077809 PmTwN35G09 PmTwN Penaeus monodon cDNA 3' similar to PRELI [Homo	5.58064	2.7767	2.00981
GO078363.1	GO078363 PmTwN41F08.scf PmTwN Penaeus monodon cDNA 3' similar to trypsin	3.61833	9.01079	0.401556
GO079115.1	GO079115 PmTwN49G08.scf PmTwN Penaeus monodon cDNA 3', mRNA sequence	16.0381	1.77816	9.01951
GO079345.1	GO079345 PmTwN52C01 PmTwN Penaeus monodon cDNA 3', mRNA sequence	29.6177	83.6499	0.354068
GO080146.1	GO080146 PmTwN61B10 PmTwN Penaeus monodon cDNA 3', mRNA sequence	9.89707	3.81249	2.59596
GO080347.1	GO080347 PmTwN63D09 PmTwN Penaeus monodon cDNA 3', mRNA sequence	20.1491	6.82114	2.95392
GO080884.1	GO080884 PmTwN69G01.ab1 PmTwN Penaeus monodon cDNA 3', mRNA sequence	7.85834	2.55676	3.07355
GO081639.1	GO081639 PmTwN15H02.ab1_Seeing_2nd_1398 PmTwN Penaeus monodon cDNA 5', mRNA	1.82288	8.95827	0.203485
GO081762.1	GO081762 PmTwN24F06.ab1_Seeing_3rd_714 PmTwN Penaeus monodon cDNA 5' similar	9.31106	2.42742	3.83579
GO081791.1	GO081791 PmTwN28B01.ab1_Seeing_2nd_1398 PmTwN Penaeus monodon cDNA 5', mRNA	13.5212	3.41145	3.96347
GO081997.1	GO081997 PmTwN43F03.ab1_Seeing_2nd_1398 PmTwN Penaeus monodon cDNA 5'	18.9228	5.88942	3.21301
GO082229.1	GO082229 PmTwN60A05.ab1_Seeing_2nd_1398 PmTwN Penaeus monodon cDNA 5', mRNA	2.41647	10.711	0.225606
GO082244.1	GO082244 PmTwN60F08.ab1_Seeing_2nd_1398 PmTwN Penaeus monodon cDNA 5', mRNA	2.51467	6.38672	0.393734
GO082259.1	GO082259 PmTwN61G08.ab1_Seeing_2nd_1398 PmTwN Penaeus monodon cDNA 5'	1.84973	7.33509	0.252175
GO082280.1	GO082280 PmTwN63F02.ab1_Seeing_2nd_1398 PmTwN Penaeus monodon cDNA 5', mRNA	8.03764	3.14846	2.55288
GQ222252.1	Staphylococcus sp. 219 DnaJ (dnaJ) gene, partial cds	3.74195	7.91839	0.472564
GQ487506.1	Pandalus montagui voucher KC3144 18S ribosomal RNA gene, partial	3955.63	10.3666	381.575
GQ847862.1	Scylla paramamosain mitogen-activated protein kinase mRNA, complete	1.17983	2.39107	0.493432
GQ885531.1	Armadillidium vulgare voucher Avu3MALA arg methyltransferase mRNA,	146.13	15.5464	9.39964
GQ887197.1	Libinia emarginata voucher LemMALA glucosamine phosphate isomerase	1.45477	3.18968	0.456085
GT067236.1	GT067236 YHV-SSH-51 Suppression subtractive cDNA library for YHV infection	5.7385	2.59833	2.20853
GT067252.1	GT067252 YHV-SSH-67 Suppression subtractive cDNA library for YHV infection	1.26986	8.07033	0.157349
GU369816.1	Macrobrachium rosenbergii tropomyosin mRNA, complete cds	198.635	53.2873	3.72762
GU442248.1	Pandalus platyceros isolate SB99 cytochrome c oxidase subunit I	2205.08	825.526	2.67112
GU808733.1	Amasa versicolor isolate Amaver elongation factor 1-alpha (EF-1a)	5.29943	4035.89	0.00131308
GW996587.1	GW996587 HC-N-N01-5815-LF Penaeus monodon hemocyte normalized library	2.10816	4.66467	0.451942
GW996603.1	GW996603 HC-N-N01-7487-LF Penaeus monodon hemocyte normalized library	1.76913	4.75858	0.371776
GW996633.1	GW996633 HC-N-N01-12935-LF Penaeus monodon hemocyte normalized library	50.8837	17.1218	2.97186
HO000133.1	HO000133 HC-H-S01-0103-LF heat-induced haemocyte cDNA library Penaeus monodon	27.1053	5.83894	4.64216
M96798.1	PNLGTSYN Panulirus argus glutamine synthetase mRNA, complete cds	17.4712	4.89082	3.57223
NM_001011252.1	Xenopus (Silurana) tropicalis h/ACA ribonucleoprotein complex	17.7995	7.92394	2.24629
NM_001044181.1	Bombyx mori spliceosomal protein on the X (Spx), mRNA	1.89763	7.08014	0.268021
NM_001046641.1	Bombyx mori coiled-coil domain containing 25 protein (ccdc25), mRNA	13.4913	5.72433	2.35684
NM_001083563.1	Danio rerio RAB43, member RAS oncogene family (rab43), mRNA	4.04916	1.52033	2.66334
NM_001093227.1	Xenopus laevis cyclin-dependent kinase 11B (cdk11b), mRNA	2.13534	7.68403	0.277893
NM_001093444.1	Xenopus laevis WW domain binding protein 4 (formin binding protein	3.05716	6.93258	0.440985
NM_001095802.1	Xenopus laevis anaphase promoting complex subunit 10 (anapc10),	2.49909	5.72206	0.436746
NM_001110004.1	Bos taurus HECT, UBA and WWE domain containing 1 (HUWE1), mRNA	10.4005	3.00697	3.45879
NM_001123503.1	Strongylocentrotus purpuratus GTPase homolog (rab8), mRNA	1.72177	4.54017	0.379231
NM_001171529.1	Xenopus (Silurana) tropicalis zinc finger protein 184 (znf184),	2.14232	6.23487	0.343604
NM_001182437.1	Saccharomyces cerevisiae S288c Cpr3p (CPR3), mRNA	4.12011	9.37746	0.439363
NM_001184908.1	Saccoglossus kowalevskii ras-related protein Rab-18-like	2.4532	5.40917	0.453526
NM_169273.1	Drosophila melanogaster CG8129 (CG8129), transcript variant A, mRNA	1.35719	2.85141	0.475971
NM_213505.1	Danio rerio partial optokinetic response b (pob), mRNA	8.33775	2.89617	2.87888
U25846.1	HAU25846 Homarus americanus clone LOB5 farnesoic acid o-methyltransferase	165.532	68.3919	2.42035
U41810.1	HAU41810 Homarus americanus alpha-I tubulin mRNA, complete cds	103.061	21.0994	4.88454
U41811.1	HAU41811 Homarus americanus beta-I tubulin mRNA, complete cds	491.368	3.4589	142.059
U64795.1	MSU64795 Manduca sexta ribosomal protein S6 mRNA, complete cds	143.907	61.7419	2.33079
U68764.1	HAU68764 Homarus americanus alpha-III tubulin mRNA, complete cds	173.305	22.8172	7.5954
X53618.1	Paracentrotus lividus mRNA for alpha-tubulin	561.339	24.9434	22.5045
X95444.1	S.lividans Rho gene	36.0323	7.47036	4.82337
XM_001082054.2	PREDICTED: Macaca mulatta kinesin family member 5C (KIF5C), mRNA	1.79347	5.32255	0.336958
XM_001122082.1	PREDICTED: Apis mellifera similar to CG7950-PA, isoform A	1.97858	4.63236	0.427121
XM_001122414.1	PREDICTED: Apis mellifera similar to CG2812-PA (LOC726693), mRNA	1.04373	2.77152	0.37659
XM_001122722.1	PREDICTED: Apis mellifera similar to CG6227-PA (LOC727008), mRNA	17.2476	34.7733	0.496
XM_001177944.1	PREDICTED: Strongylocentrotus purpuratus similar to	39.4144	183.018	0.215358
XM_001183629.1	PREDICTED: Strongylocentrotus purpuratus hypothetical LOC592015	29.6276	11.5212	2.57158
XM_001187173.1	PREDICTED: Strongylocentrotus purpuratus similar to SNRPF protein	205.214	64.1984	3.19656
XM_001230236.1	Chaetomium globosum CBS 148.51 hypothetical protein (CHGG_11061)	1.84538	3.82829	0.482037
XM_001357823.2	Drosophila pseudoobscura pseudoobscura GA18798 (Dpse\GA18798), mRNA	4.22398	8.86647	0.476399
XM_001364409.1	PREDICTED: Monodelphis domestica similar to Smu-1 suppressor of mec-8	9.18053	3.50605	2.61848
XM_001367625.1	PREDICTED: Monodelphis domestica similar to TRIAD1 type I	8.6106	2.29006	3.76
XM_001371101.1	PREDICTED: Monodelphis domestica similar to Leukotriene A-4	2.10804	7.29138	0.289114
XM_001379483.1	PREDICTED: Monodelphis domestica similar to GTPase cRac1B	2.78764	6.11097	0.45617
XM_001387562.1	Scheffersomyces stipitis CBS 6054 ATPase partial mRNA	1.90704	4.58173	0.416227
XM_001424954.1	Paramecium tetraurelia hypothetical protein (GSPATT00028628001)	5.09537	2.24731	2.26732
XM_001459489.1	Paramecium tetraurelia hypothetical protein (GSPATT00024860001)	17.1398	5.47097	3.13286
XM_001485869.1	Meyerozyma guilliermondii ATCC 6260 hypothetical protein	2.74693	5.66373	0.485004
XM_001504208.2	PREDICTED: Equus caballus similar to TAO kinase 1 (LOC100059705),	2.06987	4.26983	0.484766
XM_001504606.1	PREDICTED: Equus caballus RIO kinase 2 (yeast) (RIOK2), mRNA	3.56921	9.93263	0.359342
XM_001600055.1	PREDICTED: Nasonia vitripennis similar to transketolase	93.6511	41.6315	2.24953
XM_001601049.1	PREDICTED: Nasonia vitripennis similar to Autophagy-related 3-like	1.80079	4.00341	0.449813
XM_001601873.1	PREDICTED: Nasonia vitripennis similar to GA19676-PA (LOC100117771),	1.66331	5.96278	0.278949
XM_001602575.1	PREDICTED: Nasonia vitripennis similar to GTP-binding protein lepa	0.939677	4.55916	0.206108
XM_001602988.1	PREDICTED: Nasonia vitripennis similar to CG8912-PC (LOC100119227),	9.82248	3.95375	2.48435
XM_001602995.1	PREDICTED: Nasonia vitripennis similar to SD10629p (LOC100119233),	10.1328	4.0256	2.51709
XM_001606064.1	PREDICTED: Nasonia vitripennis similar to DEAD box ATP-dependent RNA	23.3281	2.59319	8.99589
XM_001606536.1	PREDICTED: Nasonia vitripennis hypothetical protein LOC100122978	2.61417	7.12139	0.367087
XM_001607750.1	PREDICTED: Nasonia vitripennis similar to CG33166-PB (LOC100124002),	1.50362	3.21216	0.468102
XM_001607818.1	PREDICTED: Nasonia vitripennis similar to cop9 complex subunit	5.05053	2.43297	2.07587
XM_001607968.1	PREDICTED: Nasonia vitripennis similar to succinyl-coa synthetase	1.74411	7.99803	0.218068
XM_001608251.1	PREDICTED: Nasonia vitripennis similar to ENSANGP00000016257	2.1281	5.34757	0.397955
XM_001620497.1	Nematostella vectensis predicted protein (NEMVEDRAFT_v1g5623)	21.253	7.53408	2.82092
XM_001641722.1	Nematostella vectensis predicted protein (NEMVEDRAFT_v1g157905)	2.11473	4.59316	0.460408
XM_001652545.1	Aedes aegypti cullin partial mRNA	1.33959	2.97817	0.449803
XM_001654022.1	Aedes aegypti neprilysin partial mRNA	1.81771	4.66552	0.389605
XM_001656788.1	Aedes aegypti failed axon connections protein partial mRNA	159.88	69.9107	2.28691
XM_001658256.1	Aedes aegypti DEAD boxATP-dependent RNA helicase partial mRNA	88.7608	39.3822	2.25383
XM_001661199.1	Aedes aegypti hect E3 ubiquitin ligase partial mRNA	0.831019	3.81553	0.217799
XM_001661982.1	Aedes aegypti mannose-1-phosphate guanyltransferase partial mRNA	4.73363	9.7849	0.483769
XM_001663132.1	Aedes aegypti rad25/xp-b DNA repair helicase partial mRNA	1.37328	3.615	0.379883
XM_001812156.1	PREDICTED: Tribolium castaneum similar to B52 CG10851-PA	2.87552	10.0182	0.28703
XM_001842012.1	Culex quinquefasciatus G-protein, gamma-subunit, mRNA	10.8195	27.5332	0.392962
XM_001844076.1	Culex quinquefasciatus endoplasmin, mRNA	111.993	30.9679	3.61644
XM_001845472.1	Culex quinquefasciatus clathrin coat assembly protein AP50, mRNA	3.86569	1.8534	2.08573
XM_001846098.1	Culex quinquefasciatus conserved hypothetical protein, mRNA	3.78013	9.0759	0.416502
XM_001846334.1	Culex quinquefasciatus glycogen phosphorylase, mRNA	1.31449	51.509	0.0255196
XM_001851388.1	Culex quinquefasciatus conserved hypothetical protein, mRNA	21.1345	8.73847	2.41855
XM_001861786.1	Culex quinquefasciatus short-chain specific acyl-CoA dehydrogenase,	2.0905	7.99884	0.26135
XM_001867715.1	Culex quinquefasciatus tetratricopeptide repeat protein 1, mRNA	3.81032	8.04806	0.473446
XM_001868258.1	Culex quinquefasciatus zinc finger protein, mRNA	2.1748	5.10905	0.425676
XM_001869153.1	Culex quinquefasciatus mitochondrial protein import protein MAS5,	7.107	3.16129	2.24813
XM_001900349.1	Brugia malayi Protein kinase domain containing protein partial mRNA	1.38861	3.82276	0.363247
XM_001911781.1	Podospora anserina S mat+ hypothetical protein (PODANSg8861)	2.90995	7.16426	0.406176
XM_001923468.2	PREDICTED: Danio rerio wu:fb78c02 (wu:fb78c02), mRNA	2.52222	5.44186	0.463485
XM_001944015.1	PREDICTED: Acyrthosiphon pisum similar to splicing factor 3 subunit	2.01822	5.6919	0.354578
XM_001945680.1	PREDICTED: Acyrthosiphon pisum similar to Glycerol-3-phosphate	31.1047	4.5993	6.76293
XM_001947730.1	PREDICTED: Acyrthosiphon pisum similar to GA19890-PA (LOC100162757),	2.47965	8.38552	0.295706
XM_001950330.1	PREDICTED: Acyrthosiphon pisum similar to IRA1 protein	1.36559	4.28035	0.319036
XM_001951079.1	PREDICTED: Acyrthosiphon pisum similar to CG17912 CG17912-PB	3.52974	13.77	0.256336
XM_001963077.1	Drosophila ananassae GF14102 (Dana\GF14102), mRNA	36.5817	141.945	0.257717
XM_001963578.1	Drosophila ananassae GF20487 (Dana\GF20487), mRNA	42.0433	5.57543	7.54082
XM_001968779.1	Drosophila erecta GG24297 (Dere\GG24297), mRNA	236.274	31.5244	7.49497
XM_001980837.1	Drosophila erecta GG17398 (Dere\GG17398), mRNA	2.68648	5.92299	0.453569
XM_001980900.1	Drosophila erecta GG11729 (Dere\GG11729), mRNA	63.4104	29.8848	2.12183
XM_001985807.1	Drosophila grimshawi GH21035 (Dgri\GH21035), mRNA	23.254	455.023	0.0511053
XM_001990639.1	Drosophila grimshawi GH18124 (Dgri\GH18124), mRNA	1.83403	4.276	0.428912
XM_001994934.1	Drosophila grimshawi GH17523 (Dgri\GH17523), mRNA	1.45177	2.96817	0.489111
XM_001995312.1	Drosophila grimshawi GH23110 (Dgri\GH23110), mRNA	6.72453	2.16807	3.10162
XM_001999423.1	Drosophila mojavensis GI23057 (Dmoj\GI23057), mRNA	74.6271	151.897	0.491301
XM_002000053.1	Drosophila mojavensis GI22724 (Dmoj\GI22724), mRNA	2.37336	4.85134	0.489218
XM_002002845.1	Drosophila mojavensis GI17622 (Dmoj\GI17622), mRNA	12.9766	6.36903	2.03746
XM_002004505.1	Drosophila mojavensis GI19555 (Dmoj\GI19555), mRNA	2.11406	15.5944	0.135566
XM_002005938.1	Drosophila mojavensis GI20775 (Dmoj\GI20775), mRNA	1.82294	4.18889	0.435183
XM_002010061.1	Drosophila mojavensis GI14879 (Dmoj\GI14879), mRNA	101.066	240.619	0.420024
XM_002016167.1	Drosophila persimilis GL10622 (Dper\GL10622), mRNA	28.7574	147.937	0.19439
XM_002034482.1	Drosophila sechellia GM19865 (Dsec\GM19865), mRNA	1.10279	3.69066	0.298805
XM_002053337.1	Drosophila virilis GJ23373 (Dvir\GJ23373), mRNA	7.23775	3.21501	2.25124
XM_002057372.1	Drosophila virilis GJ17070 (Dvir\GJ17070), mRNA	10.383	2.97075	3.49509
XM_002058598.1	Drosophila virilis GJ14206 (Dvir\GJ14206), mRNA	1.94621	5.70432	0.341182
XM_002067312.1	Drosophila willistoni GK16370 (Dwil\GK16370), mRNA	28.0841	13.9009	2.02031
XM_002068130.1	Drosophila willistoni GK10384 (Dwil\GK10384), mRNA	1.55776	4.25636	0.365985
XM_002068367.1	Drosophila willistoni GK20450 (Dwil\GK20450), mRNA	7.02585	2.39176	2.93753
XM_002070599.1	Drosophila willistoni GK12172 (Dwil\GK12172), mRNA	29.8865	3.81687	7.83012
XM_002077681.1	Drosophila simulans GD23074 (Dsim\GD23074), mRNA	6.55995	3.21779	2.03865
XM_002078588.1	Drosophila simulans GD23521 (Dsim\GD23521), mRNA	4.89309	1.55272	3.1513
XM_002081795.1	Drosophila simulans GD11225 (Dsim\GD11225), mRNA	82.4925	31.7713	2.59645
XM_002082323.1	Drosophila simulans GD11529 (Dsim\GD11529), mRNA	78.8077	34.994	2.25203
XM_002082449.1	Drosophila simulans GD25198 (Dsim\GD25198), mRNA	3.75408	1.80793	2.07645
XM_002085174.1	Drosophila simulans GD14678 (Dsim\GD14678), mRNA	6.82715	3.34501	2.04099
XM_002092267.1	Drosophila yakuba GE14115 (Dyak\GE14115), mRNA	7.22857	3.55258	2.03474
XM_002093563.1	Drosophila yakuba GE18016 (Dyak\GE18016), mRNA	27.4919	94.5692	0.290707
XM_002094931.1	Drosophila yakuba GE22119 (Dyak\GE22119), mRNA	49.1738	7.49155	6.5639
XM_002099041.1	Drosophila yakuba GE23580 (Dyak\GE23580), mRNA	14.2454	5.21433	2.73197
XM_002099651.1	Drosophila yakuba GE16620 (Dyak\GE16620), mRNA	1.62964	3.38695	0.481152
XM_002120449.1	PREDICTED: Ciona intestinalis similar to predicted protein	1.43518	7.21216	0.198994
XM_002128244.1	PREDICTED: Ciona intestinalis similar to predicted protein	0.865345	3.67082	0.235736
XM_002131228.1	PREDICTED: Ciona intestinalis similar to coatomer protein complex,	1.71612	6.39495	0.268356
XM_002135733.1	Drosophila pseudoobscura pseudoobscura GA22221 (Dpse\GA22221), mRNA	1.55945	3.31768	0.470044
XM_002137872.1	Drosophila pseudoobscura pseudoobscura GA25584 (Dpse\GA25584), mRNA	2.16082	7.16596	0.30154
XM_002155840.1	PREDICTED: Hydra magnipapillata similar to aspartyl-tRNA synthetase	1.87365	5.19416	0.360723
XM_002187707.1	PREDICTED: Taeniopygia guttata similar to mitochondrial trifunctional	14.931	5.58113	2.67526
XM_002189252.1	PREDICTED: Taeniopygia guttata similar to PCTAIRE protein kinase 2	1.46138	5.38055	0.271605
XM_002190172.1	PREDICTED: Taeniopygia guttata phosphatidylinositol glycan anchor	2.31598	5.77839	0.4008
XM_002192219.1	PREDICTED: Taeniopygia guttata similar to transcription factor Dp-1	2.15866	4.5848	0.47083
XM_002196958.1	PREDICTED: Taeniopygia guttata similar to poly A binding protein,	4.44035	234.847	0.0189074
XM_002197059.1	PREDICTED: Taeniopygia guttata transaldolase 1 (LOC100232597), mRNA	457.559	164.83	2.77594
XM_002199438.1	PREDICTED: Taeniopygia guttata similar to protein phosphatase 2	1.89501	10.9612	0.172883
XM_002403547.1	Ixodes scapularis DNA-binding protein, putative, mRNA	30.7414	8.59118	3.57825
XM_002403750.1	Ixodes scapularis step II splicing factor Slu7, putative, mRNA	1.72323	5.2687	0.327069
XM_002419357.1	Candida dubliniensis CD36 ADP-ribosylation factor, putative	1.50687	4.34195	0.347051
XM_002424278.1	Pediculus humanus corporis protein disulfide isomerase, putative,	9.80188	4.48365	2.18614
XM_002424417.1	Pediculus humanus corporis CCR4-NOT transcription complex subunit,	0.777404	5.04934	0.153961
XM_002424506.1	Pediculus humanus corporis collagen alpha-1, IV, chain precursor,	0.911251	3.57795	0.254685
XM_002426104.1	Pediculus humanus corporis serine/threonine-protein kinase D1,	0.903276	2.03053	0.444848
XM_002426110.1	Pediculus humanus corporis protein FAM50A, putative, mRNA	1.62583	4.60052	0.353401
XM_002427507.1	Pediculus humanus corporis Katanin p60 ATPase-containing subunit,	2.20715	6.02833	0.366129
XM_002428473.1	Pediculus humanus corporis hypothetical protein, mRNA	7.40825	3.04536	2.43264
XM_002429077.1	Pediculus humanus corporis conserved hypothetical protein, mRNA	1.80663	4.5019	0.401304
XM_002429824.1	Pediculus humanus corporis conserved hypothetical protein, mRNA	2.90477	6.57031	0.442106
XM_002429872.1	Pediculus humanus corporis conserved hypothetical protein, mRNA	3.12904	10.977	0.285054
XM_002431402.1	Pediculus humanus corporis DEAD box ATP-dependent RNA helicase,	4.12941	1.91447	2.15695
XM_002431409.1	Pediculus humanus corporis arp2/3, putative, mRNA	5.64919	2.81447	2.0072
XM_002432205.1	Pediculus humanus corporis conserved hypothetical protein, mRNA	1.84077	6.46235	0.284845
XM_002432457.1	Pediculus humanus corporis membrane-associated protein Hem, putative,	2.89979	5.84264	0.496316
XM_002545962.1	Candida tropicalis MYA-3404 hypothetical protein, mRNA	0.952144	4.17189	0.228228
XM_002575489.1	Schistosoma mansoni serine/threonine kinase (Smp_041820) mRNA,	1.92571	4.69939	0.409778
XM_002588838.1	Branchiostoma floridae hypothetical protein, mRNA	23.2703	6.33024	3.67605
XM_002589784.1	Branchiostoma floridae hypothetical protein, mRNA	1.95322	4.03229	0.484395
XM_002590511.1	Branchiostoma floridae hypothetical protein, mRNA	1.69859	9.2971	0.182702
XM_002594704.1	Branchiostoma floridae hypothetical protein, mRNA	16.5732	3.67128	4.51428
XM_002601096.1	Branchiostoma floridae hypothetical protein, mRNA	3.58008	1.74657	2.04978
XM_002601570.1	Branchiostoma floridae hypothetical protein, mRNA	12.6293	41.9082	0.301355
XM_002602973.1	Branchiostoma floridae hypothetical protein, mRNA	2.55732	6.35367	0.402496
XM_002606105.1	Branchiostoma floridae hypothetical protein, mRNA	3.19375	6.93692	0.4604
XM_002607052.1	Branchiostoma floridae hypothetical protein, mRNA	23.1075	7.91362	2.91996
XM_002608197.1	Branchiostoma floridae hypothetical protein, mRNA	2.56467	7.11555	0.360432
XM_002609258.1	Branchiostoma floridae hypothetical protein, mRNA	3.36851	7.3893	0.455863
XM_002611803.1	Branchiostoma floridae hypothetical protein, mRNA	3.1217	6.49144	0.480895
XM_002612435.1	Branchiostoma floridae hypothetical protein, mRNA	2.41937	5.80587	0.416711
XM_002667473.1	PREDICTED: Danio rerio ABC transporter, class F family member	7.09173	2.64381	2.68239
XM_002689281.1	PREDICTED: Bos taurus transcription elongation regulator 1,	1.53346	6.34146	0.241815
XM_002717688.1	PREDICTED: Oryctolagus cuniculus parafibromin (LOC100348258), mRNA	1.26496	2.70031	0.468452
XM_002720874.1	PREDICTED: Oryctolagus cuniculus aurora kinase B-like	6.62452	3.25535	2.03496
XM_002730970.1	PREDICTED: Saccoglossus kowalevskii predicted protein-like	38.7616	5.7002	6.80004
XM_002732576.1	PREDICTED: Saccoglossus kowalevskii YY1 transcription factor-like	1.48493	3.34933	0.443352
XM_002733137.1	PREDICTED: Saccoglossus kowalevskii ABC transporter, putative-like	2.80436	9.01085	0.31122
XM_002735018.1	PREDICTED: Saccoglossus kowalevskii bromodomain-containing protein	0.891566	5.18268	0.172028
XM_002735509.1	PREDICTED: Saccoglossus kowalevskii ankyrin repeat domain protein	1.83241	3.75138	0.488463
XM_002736138.1	PREDICTED: Saccoglossus kowalevskii	1.78546	6.7337	0.265154
XM_002739029.1	PREDICTED: Saccoglossus kowalevskii hypothetical protein LOC100375338	1.37771	3.34749	0.411564
XM_002739901.1	PREDICTED: Saccoglossus kowalevskii	9.77125	4.81993	2.02726
XM_002740516.1	PREDICTED: Saccoglossus kowalevskii STIP1 homology and U-box	2.10566	6.50874	0.323512
XM_002741193.1	PREDICTED: Saccoglossus kowalevskii cap binding protein 20-like	2.56944	7.55454	0.340119
XM_002742274.1	PREDICTED: Saccoglossus kowalevskii hypothetical protein LOC100376194	2.58221	6.64711	0.388471
XM_002752431.1	PREDICTED: Callithrix jacchus tubulin, alpha 1b, transcript variant 2	387.546	192.04	2.01805
XM_002758609.1	PREDICTED: Callithrix jacchus bromodomain and PHD finger containing,	1.68778	3.83223	0.440417
XM_002802551.1	PREDICTED: Macaca mulatta zinc finger protein 1 homolog, transcript	2.56039	6.85575	0.373466
XM_002807980.1	PREDICTED: Macaca mulatta tubulin alpha-1C chain-like (LOC710110),	14.7696	4.76876	3.09716
XM_002808215.1	PREDICTED: Macaca mulatta uroporphyrinogen decarboxylase-like (UROD),	1.28655	3.83293	0.335657
XM_002867827.1	Arabidopsis lyrata subsp. lyrata hypothetical protein, mRNA	0.884217	3.08912	0.286235
XM_310818.3	Anopheles gambiae str. PEST AGAP000306-PA (AgaP_AGAP000306) mRNA,	39.0946	132.957	0.294039
XM_311350.3	Anopheles gambiae str. PEST AGAP000812-PA (AgaP_AGAP000812) mRNA,	2.72118	8.50321	0.320019
XM_318405.3	Anopheles gambiae str. PEST AGAP003945-PA (AgaP_AGAP003945) mRNA,	1.25926	3.9131	0.321806
XM_322009.3	Anopheles gambiae str. PEST AGAP001151-PA (AgaP_AGAP001151) mRNA,	26.0475	7.31341	3.56161
XM_392827.3	PREDICTED: Apis mellifera similar to purity of essence CG14472-PA	21.1626	5.52007	3.83375
XM_393110.3	PREDICTED: Apis mellifera similar to CG2924-PC, isoform C	3.68177	12.7486	0.288798
XM_393700.3	PREDICTED: Apis mellifera similar to Chromosome-associated protein	1.88431	5.19258	0.362886
XM_395323.2	PREDICTED: Apis mellifera similar to IMP4, U3 small nucleolar	9.24312	4.51948	2.04517
XM_395766.3	PREDICTED: Apis mellifera similar to CG4685-PA, isoform A	1.54405	5.48707	0.281398
XM_420365.2	PREDICTED: Gallus gallus tripartite motif-containing 2 (TRIM2), mRNA	1.07473	2.27468	0.472474
XM_536543.2	PREDICTED: Canis familiaris similar to Heat shock cognate 71 kDa	354.748	129.866	2.73166
XM_623658.2	PREDICTED: Apis mellifera similar to CG1746-PA, isoform A,	692.756	281.752	2.45874
XM_624066.2	PREDICTED: Apis mellifera similar to Wee1-like protein kinase	5.49461	1.86704	2.94296
XM_624189.2	PREDICTED: Apis mellifera similar to Ets at 65A CG7018-PA, isoform	1.95314	4.62085	0.422679
XM_624350.2	PREDICTED: Apis mellifera similar to CG6084-PA, isoform A,	29.202	8.5658	3.40914
XM_624575.1	PREDICTED: Apis mellifera similar to CG1796-PA (LOC552198), mRNA	2.19577	5.36327	0.40941
XM_688556.4	PREDICTED: Danio rerio PMS2 postmeiotic segregation increased 2 (S.	1.73543	10.6109	0.163552
XM_712977.1	Candida albicans SC5314 hypothetical protein (CaO19.5732) mRNA,	3.39719	7.27498	0.466969
XM_733762.1	Plasmodium chabaudi chabaudi hypothetical protein (PC302359.00.0)	2.15079	4.50771	0.477136
XM_753667.1	Ustilago maydis 521 hypothetical protein (UM02613.1) partial mRNA	2.48759	5.66121	0.43941
XM_780487.2	PREDICTED: Strongylocentrotus purpuratus similar to Isocitrate	157.61	22.5344	6.99417
XM_847438.1	PREDICTED: Canis familiaris similar to CG7338-PA (LOC610048), mRNA	2.08233	4.79325	0.434431
XM_964275.1	PREDICTED: Tribolium castaneum similar to hippocalcin (LOC657840),	2.08729	4.70018	0.444086
XM_964508.1	PREDICTED: Tribolium castaneum similar to AGAP011050-PA	19.1985	6.47046	2.96711
XM_969396.2	PREDICTED: Tribolium castaneum similar to Ankyrin repeat	15.9248	5.00854	3.17953
XR_014935.1	PREDICTED: Apis mellifera similar to Adaptin CG12532-PA	3.35185	1.4668	2.28514
XR_026589.1	PREDICTED: Strongylocentrotus purpuratus similar to SELlL	1.83125	5.51342	0.332144
XR_045252.2	PREDICTED: Danio rerio ankyrin repeat and KH domain containing 1	5.86662	1.27813	4.59001
XR_045826.1	PREDICTED: Acyrthosiphon pisum misc_RNA (LOC100162642), miscRNA	1.20383	4.04044	0.297946
XR_054912.1	PREDICTED: Taeniopygia guttata misc_RNA (LOC100226625), miscRNA	12.543	4.68753	2.67582
XR_086419.1	PREDICTED: Saccoglossus kowalevskii coatomer protein complex, subunit	16.6637	2.03851	8.17447
XR_086424.2	PREDICTED: Saccoglossus kowalevskii ERCC2/XPD-like (LOC100376354),	1.21123	3.4536	0.350713
Y08260.1	M.musculus mRNA for CPEB protein	10.4994	5.05204	2.07824
Z29534.1	H.americanus mRNA for cytoplasmic gelsolin	22.8824	683.289	0.0334887
Z68760.4	Caenorhabditis elegans Cosmid F36H1, complete sequence	13.5685	2.19868	6.17119
