# Supplementary material for: Expression Profiling without Genome Sequence Information in a Non-Model Species, Pandalid Shrimp (Pandalus latirostris), by Next-Generation Sequencing
Source: PLoS One. 2011 Oct 10;6(10):e26043. doi: 10.1371/journal.pone.0026043 (PMC3189924; doi:10.1371/journal.pone.0026043)
Supplement: Table S3 — Differentially expressed genes extracted using mapping analysis. (XLS) [file pone.0026043.s004.xls]

## Sheet: Sheet1
Table S3. Differentially expressed genes which were extracted using mapping analysis
Accession #	Description	Notsuke	Notoro	NTK/NTR
AB121744.1	Marsupenaeus japonicus mRNA for crustin-like peptide type 5,	11.8921	31.0255	0.383301
AB190301.1	Caridina japonica Cjcad mRNA for Cj-cadherin, complete cds	5.91372	2.24167	2.63809
AB244633.1	Pandalus latirostris mitochondrial gene for 16S rRNA, partial	95.137	194.625	0.488822
AB270631.1	Pandalus eous Tm-Pane-fast mRNA for tropomyosin fast isoform,	996.673	2018.21	0.49384
AB441371.1	Micromussa amakusensis betatub gene for beta tubulin, partial cds,	3.471	8.03106	0.432197
AB458256.1	Marsupenaeus japonicus EF1-alpha mRNA for elongation factor 1-alpha,	18.6351	7.55367	2.46702
AB488392.1	Marsupenaeus japonicus MjGi mRNA for GTP binding protein alpha	9.23552	3.25379	2.83839
AB523402.1	Marsupenaeus japonicus JNK mRNA for c-jun N-terminal kinase, complete	7.22336	2.28971	3.15471
AB534314.1	Uncultured fungus gene for 18S rRNA, partial sequence, clone: A_3_4	2.76618	26.6419	0.103828
AC192469.4	Pan troglodytes BAC clone CH251-585B11 from chromosome 20, complete	28.3901	57.8969	0.490356
AF025849.1	Procambarus clarkii sarco/endoplasmic reticulum Ca2+-ATPase (SERCA)	3.20723	11.2713	0.284548
AF100986.1	Penaeus monodon actin 1 (act1) mRNA, complete cds	4.02386	37.2431	0.108043
AF115572.1	Heliothis virescens sarco(endo)plasmic reticulum-type calcium ATPase	2.02727	7.5278	0.269305
AF169742.1	Palaemon serenus large subunit ribosomal RNA gene, partial sequence	33.0337	15.7417	2.09848
AF190129.1	Callinectes sapidus Na+/K+/2Cl- cotransporter (NKCC) mRNA, complete	10.8245	4.57941	2.36373
AI253853.1	AIMS-P.mon56 Giant tiger prawn pleopod cDNA library Penaeus monodon	20.4041	46.5929	0.437922
AI253951.1	SAL114 Black Tiger Shrimp Whole Cephalothorax UniZap library	41.6068	18.0409	2.30624
AJ888905.1	Rattus norvegicus mRNA for myosin 9b (myo9b gene), splice variant 1	7.58514	3.49573	2.16983
AK262622.1	Gryllus bimaculatus mRNA, GBcontig09483	8.95318	2.93343	3.05212
AK325535.1	Solanum lycopersicum cDNA, clone: LEFL1097CE04, HTC in leaf	105.708	45.7941	2.30833
AM087933.1	Xantho incisus mitochondrial partial ub gene for ubiquitin	243.128	80.1397	3.0338
AW496714.1	ESTPMM105 Penaeus monodon's abdominal cDNA library Penaeus monodon cDNA clone PMM105 5', mRNA sequence	1.04219	11.2873	0.092333
AY140650.1	Homarus americanus putative Na+/K+-ATPase alpha subunit mRNA,	298.096	98.0411	3.04052
AY158663.1	Porcellio scaber smooth endoplasmic reticulum calcium ATPase mRNA,	11.4018	4.17619	2.73019
AY430093.1	Cherax quadricarinatus beta actin mRNA, complete cds	1.3111	14.0222	0.0935018
AY466445.1	Macrobrachium rosenbergii heat shock protein 70 mRNA, complete cds	236.682	86.7017	2.72985
AY521627.1	Homarus americanus slow-tonic S2 tropomyosin mRNA, complete cds,	342.682	781.063	0.438738
AY622690.1	Marsupenaeus japonicus Ran-binding protein mRNA, partial cds	7.95189	3.97089	2.00255
AY626840.1	Macrobrachium rosenbergii beta-actin mRNA, complete cds	441.204	210.162	2.09935
AY859566.1	Crangon franciscorum 28S ribosomal RNA gene, partial sequence	221.986	950.228	0.233614
AY903449.1	Penaeus monodon 14-3-3-like protein mRNA, complete cds	179.703	389.25	0.461665
BA000045.2	Gloeobacter violaceus PCC 7421 DNA, complete genome	13.6505	5.76934	2.36603
BC142009.1	Bos taurus ARP3 actin-related protein 3 homolog (yeast), mRNA	761.096	217.522	3.49894
BT081468.1	Rana catesbeiana clone rcat-evr-536-309 Ubiquitin putative mRNA,	1813.06	677.31	2.67685
BT083252.1	Anoplopoma fimbria clone afim-evh-518-317 Trafficking protein	17.7085	8.42278	2.10245
BT089611.1	Soybean clone JCVI-FLGm-2K22 unknown mRNA	62.8417	27.7374	2.26559
CK991477.1	EST0029 Eyestalk cDNA library Penaeus monodon cDNA clone	19.2623	7.37794	2.6108
CO408902.1	EST0052 Hemocyte normal library Penaeus monodon cDNA clone	11.1042	3.93872	2.81924
CU929354.4	Zebrafish DNA sequence from clone CH1073-69B23 in linkage group 17,	6.07035	2.49374	2.43423
D13896.1	RATCDHC Rattus norvegicus mRNA for cytoplasmic dynein heavy chain, complete cds	7.92808	3.06657	2.58532
DQ087461.1	Sycon lingua elongation factor 1 alpha mRNA, partial cds	824.521	354.904	2.32322
DQ173923.1	Homarus americanus heat shock protein 70 mRNA, complete cds	357.292	125.934	2.83714
DQ280379.1	Fenneropenaeus chinensis beta-N-acetylglucosaminidase mRNA, complete	4.72176	10.1816	0.463754
DQ459987.1	Pacifastacus leniusculus intracellular fatty acid binding protein	88.7945	224.718	0.395137
DQ656600.1	Fenneropenaeus chinensis mitochondrion, complete genome	3522.42	7620.91	0.462205
DQ660140.1	Macrobrachium nipponense heat shock cognate 70 (hsc70) mRNA, complete	1207.18	598.219	2.01796
DQ813376.1	Nephtys sp. THS-2006 elongation factor-1 alpha (EF-1 alpha) mRNA,	3011.61	1325.17	2.27263
DQ847889.1	Cherax quadricarinatus clone h5_E3 mRNA sequence	44.4245	21.6742	2.04965
DQ864831.1	Pfiesteria piscicida clone ppi-5p-18 ribosomal protein L44 mRNA,	264.269	709.809	0.372311
DQ867095.1	Diabrotica virgifera virgifera microsatellite DVV-ED18 sequence	22.2087	10.173	2.1831
DQ925090.1	Oxymonadida environmental sample clone 2 beta-tubulin (Btub) mRNA,	3.77	8.96668	0.420445
DW042504.1	HC-N-S01-0003-LF Hemocyte normal library Penaeus monodon cDNA clone	63.5602	130.19	0.48821
DW042892.1	HC-V-S01-0236-LF Hemocyte - Vibrio harveyi infected library Penaeus monodon	1564.47	3262.83	0.479484
DW042946.1	HC-V-S01-0435-LF Hemocyte - Vibrio harveyi infected library Penaeus monodon	13.6226	6.03563	2.25703
DW042952.1	HC-V-S01-0457-LF Hemocyte - Vibrio harveyi infected library Penaeus monodon	39.934	117.029	0.341231
DW404916.1	ES-N-S02-0058-W Penaeus monodon Eyestalk cDNA library Penaeus monodon	12.6435	43.9983	0.287363
DW677957.1	HC-H-S01-0530-LF heat-induced haemocyte cDNA library Penaeus monodon	90253.3	34654.7	2.60436
DW678067.1	HC-H-S01-0895-LF heat-induced haemocyte cDNA library Penaeus monodon	581.393	261.027	2.22733
EB389133.1	LP-Y-S01-0238-LF Lymphoid organ - YHV challenged Penaeus monodon	6.33558	3.05791	2.07186
EB389151.1	LP-Y-S01-0295-LF Lymphoid organ - YHV challenged Penaeus monodon	23.401	9.61327	2.43423
EB389166.1	LP-Y-S01-0311-LF Lymphoid organ - YHV challenged Penaeus monodon	687.1	297.662	2.30833
EB389985.1	OV-N-S01-0563-W Ovarian Penaeus monodon cDNA library Penaeus	3.75092	8.12476	0.461665
EB390013.1	OV-N-S01-0619-W Ovarian Penaeus monodon cDNA library Penaeus	2304.43	4762.59	0.483861
EB390061.1	OV-N-S01-0692-W Ovarian Penaeus monodon cDNA library Penaeus	33.8079	16.038	2.10798
EB409107.1	HPA-N-S01-0201-LF Hepatopancrease library Penaeus monodon cDNA	25.8806	12.9245	2.00245
EE661886.1	LP-N-S01-0294-LF Lymphoid organ library Penaeus monodon cDNA clone	19.955	9.57938	2.08312
EE662593.1	HPA-N-N01-0420-LF Hepatopancreas-normalized Penaeus monodon cDNA	15.9193	7.93643	2.00586
EE662656.1	HPA-N-N01-0600-LF Hepatopancreas-normalized Penaeus monodon cDNA	5.50871	16.7697	0.328492
EE662735.1	HPA-N-N01-0789-LF Hepatopancreas-normalized Penaeus monodon cDNA	4.22831	11.9574	0.353616
EE663285.1	LP-N-N01-1071-LF Lymphoid organ-normalized Penaeus monodon cDNA	7.19665	3.54504	2.03006
EE663434.1	LP-N-N01-0212-LF Lymphoid organ-normalized Penaeus monodon cDNA	14.3344	6.52176	2.19793
EF035133.1	Pandalus platyceros 18S ribosomal RNA gene, partial sequence;	137.42	503.735	0.272802
EF056211.1	Lucilia sericata beta tubulin gene, partial cds	31.7123	1110.51	0.0285566
EF095140.1	Homarus americanus betaine homocysteine methyl transferase-like	25.2481	12.0298	2.0988
EF207652.1	Excirolana hirsuticauda clone Ehir40 microsatellite sequence	8.53304	4.13802	2.0621
EF364538.1	Macrobrachium rosenbergii clone G male reproductive-related protein	2.86322	35.3166	0.0810729
EF364552.1	Macrobrachium rosenbergii clone LIM male reproductive-related LIM	1.78661	26.767	0.0667468
EU020189.1	Speleonectes tulumensis clone Stu73f2 putative	9.55966	4.57941	2.08753
EU020583.1	Nebalia hessleri clone Nhe3012f1 putative DNA replication licensing	8.88906	4.4233	2.0096
EU141258.1	Zethera incerta voucher NW106-10 arginine kinase (ArgKin) gene,	230.292	498.829	0.461665
EU206813.1	Armigeres subalbatus ASAP ID ACN-0185011 unknown mRNA sequence	277.598	119.463	2.32371
EU371046.1	Macrobrachium rosenbergii ferritin mRNA, complete cds	24.6651	183.177	0.134652
EU492542.1	Penaeus monodon mitotic checkpoint protein mRNA, complete cds	11.4722	3.54993	3.23166
EU557282.1	Panulirus stimpsoni clone 3 microsatellite sequence	2.26517	24.5326	0.092333
EU601172.1	Agrotis ipsilon muscle actin mRNA, complete cds	67853.8	26801	2.53176
EU679001.1	Fenneropenaeus chinensis TAR RNA-binding protein 2 mRNA, complete cds	16.8889	3.4214	4.93627
EU860205.1	Timema cristinae microsatellite Tim-2 sequence	53.9099	14.5995	3.69258
EU879980.1	Felis catus USP9Y mRNA, complete sequence	6.82417	2.60853	2.6161
EU912423.1	Glycine max serine hydroxymethyltransferase 5 mRNA, complete cds	17.0449	4.75372	3.5856
EU962659.1	Zea mays clone 244506 mRNA sequence	9.18099	3.9226	2.34053
EZ039280.1	TSA: Acropora millepora SeqIndex7695, mRNA sequence	8.58221	4.08066	2.10314
EZ288630.1	TSA: Artemisia annua strain Madagascar Contig15017.Mt mRNA sequence	10.2504	2.7754	3.69332
EZ420767.1	TSA: Haliotis asinina HasCL137Contig1, mRNA sequence	25750.4	11002	2.34051
EZ523635.1	TSA: Dermacentor variabilis contig06385.Dva, mRNA sequence	9.4935	3.13559	3.02766
EZ589722.1	TSA: Striacosta albicosta stalb_01_00009860 mRNA sequence	11.2755	5.42745	2.07749
EZ594120.1	TSA: Striacosta albicosta stalb_01_00014259 mRNA sequence	7.84058	3.7909	2.06826
EZ605404.1	TSA: Sarcophaga crassipalpis HAHN.FLY.6498.C1 mRNA sequence	10.6417	4.91749	2.16406
EZ781137.1	TSA: Oncorhynchus mykiss 17803.Onmycontig mRNA sequence	8.08353	3.1748	2.54615
EZ840135.1	TSA: Oncorhynchus mykiss 76801.Onmycontig mRNA sequence	9.98711	4.35466	2.29343
EZ893813.1	TSA: Oncorhynchus mykiss 130479.Onmycontig mRNA sequence	20.8112	10.2939	2.0217
EZ914083.1	TSA: Oncorhynchus mykiss 150749.Onmycontig mRNA sequence	3.05821	7.20033	0.424732
EZ941135.1	TSA: Bemisia tabaci BT_Q_ZJU_Singletons31214 mRNA sequence	17.2878	8.12963	2.12652
EZ956848.1	TSA: Bemisia tabaci BT_Q_ZJU_Singletons162885 mRNA sequence	10.8504	3.39216	3.19868
EZ963499.1	TSA: Bemisia tabaci BT_Q_ZJU_Singletons14113 mRNA sequence	9.73624	4.21788	2.30833
EZ963758.1	TSA: Bemisia tabaci BT_Q_ZJU_Singletons15121 mRNA sequence	9.88436	4.46047	2.21599
EZ964367.1	TSA: Bemisia tabaci BT_Q_ZJU_Singletons17572 mRNA sequence	6.67088	2.66762	2.50069
FE043431.1	EST1160 Shrimp Testis cDNA Library Penaeus monodon cDNA clone	179.703	389.25	0.461665
FJ217208.1	Homarus americanus skeletal muscle actin 3 mRNA, complete cds	1.63007	52.3744	0.0311235
FJ217213.1	Homarus americanus skeletal muscle actin 8 mRNA, complete cds	1.22264	26.7592	0.0456906
FJ263905.1	Artemia franciscana clone 4SB9.07 septin mRNA, partial cds	6.35239	3.11744	2.03769
FJ356149.1	Rimicaris exoculata 70 kDa heat shock protein form 3 mRNA, complete	189.553	85.864	2.2076
FJ403244.1	Pandalus borealis mitochondrion sequence	1418.29	4090.73	0.346709
FJ446524.1	Rimicaris exoculata hemocyanin mRNA, partial cds	17.4194	8.38484	2.07749
FJ515680.1	Rimicaris exoculata alpha-tubulin mRNA, partial cds	7.41395	21.5919	0.343367
FJ531871.1	Rimicaris exoculata paramyosin mRNA, partial cds	1.53447	16.2495	0.0944315
FJ560896.1	Rimicaris exoculata electron transfer flavoprotein alpha subunit	1353.06	435.044	3.11017
FJ654523.1	Palaemonetes varians myosin 1 light chain mRNA, complete cds	2.86471	40.83	0.0701619
FJ774675.1	Scylla paramamosain phosphatase 2C beta mRNA, partial cds	5.17832	2.57223	2.01316
FJ774689.1	Scylla paramamosain map kinase-interacting serine/threonine mRNA,	16.1895	5.77584	2.80297
FJ774712.1	Scylla paramamosain clathrin coat assembly protein ap19 mRNA,	12.2738	4.45221	2.7568
FJ824601.1	Callorhinchus milii HoxD gene cluster, complete sequence	4.27967	9.73357	0.439681
FJ862869.1	Colossendeis sp. 1 JA-2009 voucher MNHN-JAD2 28S ribosomal RNA gene,	391.119	847.191	0.461665
FJ972199.1	Litopenaeus vannamei thymidylate synthase (TS) mRNA, complete cds	11.0639	5.0734	2.18076
GE614606.1	OV-N-S01-0318 Penaeus monodon ovary Penaeus monodon cDNA 5', mRNA	9.39625	2.86213	3.28295
GE614852.1	OV-N-S01-0014 Penaeus monodon ovary Penaeus monodon cDNA 5', mRNA	8.68726	3.16396	2.74569
GE614960.1	OV-N-S01-0922 Penaeus monodon ovary Penaeus monodon cDNA 5', mRNA	803.379	1637.14	0.490721
GE615020.1	OV-N-S01-0570 Penaeus monodon ovary Penaeus monodon cDNA 5', mRNA	13.4419	5.08824	2.64175
GE615138.1	OV-N-S01-0558 Penaeus monodon ovary Penaeus monodon cDNA 5', mRNA	10.9988	5.30987	2.07139
GE615604.1	OV-N-ST01-0138 Penaeus monodon ovary Penaeus monodon cDNA 5', mRNA	8.89694	3.95227	2.25109
GE615737.1	OV-N-N01-0417 Penaeus monodon ovary Penaeus monodon cDNA 5', mRNA	123.429	46.8043	2.63714
GE615751.1	OV-N-N01-0617 Penaeus monodon ovary Penaeus monodon cDNA 5', mRNA	4.28959	12.9418	0.331452
GE616012.1	OV-N-S01-1790 Penaeus monodon ovary Penaeus monodon cDNA 5', mRNA	13.6268	6.61953	2.05857
GE616088.1	OV-N-S01-2226 Penaeus monodon ovary Penaeus monodon cDNA 5', mRNA	6.37434	2.30121	2.76999
GE616119.1	OV-N-S01-1498 Penaeus monodon ovary Penaeus monodon cDNA 5', mRNA	9.59617	4.70933	2.03769
GE616136.1	OV-N-S01-1270 Penaeus monodon ovary Penaeus monodon cDNA 5', mRNA	13.5132	4.48499	3.01297
GE616186.1	OV-N-S01-1414 Penaeus monodon ovary Penaeus monodon cDNA 5', mRNA	16.3518	7.90301	2.06906
GE616229.1	OV-N-S01-1247 Penaeus monodon ovary Penaeus monodon cDNA 5', mRNA	5.79611	2.82997	2.04811
GO066206.1	LO69-D12 PmTwI Penaeus monodon cDNA 3', mRNA sequence	4.08892	1.61034	2.53916
GO066557.1	PmTwI04E11.scf PmTwI Penaeus monodon cDNA 3', mRNA sequence	8.10609	20.0498	0.404298
GO067406.1	PmTwI13G09.scf PmTwI Penaeus monodon cDNA 3', mRNA sequence	17.2184	8.4192	2.04513
GO068233.1	PmTwI22F06 PmTwI Penaeus monodon cDNA 3', mRNA sequence	20.727	9.87716	2.09848
GO068412.1	PmTwI24F03.scf PmTwI Penaeus monodon cDNA 3', mRNA sequence	13.788	5.57494	2.47321
GO068550.1	PmTwI26B05.scf PmTwI Penaeus monodon cDNA 3' similar to BCS-1	10.0656	27.3165	0.368478
GO068609.1	PmTwI26G06.scf PmTwI Penaeus monodon cDNA 3', mRNA sequence	15221.9	34723.4	0.438376
GO069158.1	PmTwI32G11 PmTwI Penaeus monodon cDNA 3' similar to BCS-1 [Balanus amphitrite], mRNA sequence	2.84198	22.2214	0.127894
GO070224.1	PmTwI44F11.scf PmTwI Penaeus monodon cDNA 3' similar to B Chain B,	729.384	1988.52	0.366797
GO070393.1	PmTwI46E05.scf PmTwI Penaeus monodon cDNA 3', mRNA sequence	7.11125	3.53864	2.0096
GO070555.1	PmTwI48C08.scf PmTwI Penaeus monodon cDNA 3' similar to LD19369p	761.838	1545.15	0.493051
GO070909.1	PmTwI52C02.scf PmTwI Penaeus monodon cDNA 3', mRNA sequence	19.6159	9.20604	2.13076
GO071145.1	PmTwI55A04 PmTwI Penaeus monodon cDNA 3', mRNA sequence	11.7675	5.83227	2.01765
GO071894.1	PmTwI63H08 PmTwI Penaeus monodon cDNA 3', mRNA sequence	126.849	45.7941	2.76999
GO072547.1	PmTwI73F05 PmTwI Penaeus monodon cDNA 3' similar to RE51713p	18.524	8.64092	2.14376
GO073506.1	PmTwI01C12_Seeing_1st_500 PmTwI Penaeus monodon cDNA 5' similar to	10.0259	3.54078	2.83155
GO073507.1	PmTwI01D07_Seeing_1st_500 PmTwI Penaeus monodon cDNA 5' similar to	9.85411	3.49277	2.82129
GO073531.1	PmTwI02G10_Seeing_1st_500 PmTwI Penaeus monodon cDNA 5', mRNA	8.22394	3.82342	2.15094
GO073654.1	PmTwI10A07_Seeing_1st_500 PmTwI Penaeus monodon cDNA 5' similar to	7.29019	3.60939	2.01978
GO073764.1	PmTwI18F09.ab1_Seeing_2nd_1398 PmTwI Penaeus monodon cDNA 5', mRNA	13.9876	6.12901	2.28219
GO073857.1	PmTwI24G02_Seeing_1st_500 PmTwI Penaeus monodon cDNA 5', mRNA	9.90174	4.20263	2.35608
GO073893.1	PmTwI27D12.ab1_Seeing_2nd_1398 PmTwI Penaeus monodon cDNA 5'	3.1382	7.24477	0.433167
GO074048.1	PmTwI38D02_Seeing_1st_500 PmTwI Penaeus monodon cDNA 5', mRNA sequence	422.831	34.3456	12.3111
GO074108.1	PmTwI42C04.ab1_Seeing_3rd_714 PmTwI Penaeus monodon cDNA 5' similar	4.1528	9.67674	0.429154
GO075709.1	PmTwN12D12.scf PmTwN Penaeus monodon cDNA 3' similar to MGC82090	9.13811	4.1936	2.17906
GO076294.1	PmTwN18F12.scf PmTwN Penaeus monodon cDNA 3', mRNA sequence	8.04157	3.37135	2.38527
GO076626.1	PmTwN22C02.scf PmTwN Penaeus monodon cDNA 3', mRNA sequence	8.45662	2.94391	2.87258
GO076746.1	PmTwN23E04.scf PmTwN Penaeus monodon cDNA 3' similar to von	11.9384	5.71555	2.08875
GO078530.1	PmTwN43D11.scf PmTwN Penaeus monodon cDNA 3', mRNA sequence	33.2431	15.7026	2.11704
GO078869.1	PmTwN47B02 PmTwN Penaeus monodon cDNA 3', mRNA sequence	71.0547	34.4317	2.06364
GO079099.1	PmTwN49F03.scf PmTwN Penaeus monodon cDNA 3', mRNA sequence	14.8984	5.07116	2.93787
GO079517.1	PmTwN54A11.scf PmTwN Penaeus monodon cDNA 3' similar to CG14301-PA	13.484	42.0981	0.320299
GO080246.1	PmTwN62C08 PmTwN Penaeus monodon cDNA 3' similar to CU04_HOMAM Cuticle protein AMP4 (HA-AMP4), mRNA sequence	3.52359	15.5827	0.226122
GO080670.1	PmTwN67B01.ab1 PmTwN Penaeus monodon cDNA 3' similar to	7.0023	2.91682	2.40066
GO081259.1	PmTwN74C01.ab1 PmTwN Penaeus monodon cDNA 3', mRNA sequence	1.34726	30.1366	0.044705
GO082306.1	PmTwN65F05.ab1_Seeing_2nd_1398 PmTwN Penaeus monodon cDNA 5', mRNA	9.14853	3.99658	2.28909
GO082343.1	PmTwN68D07.ab1_Seeing_2nd_1398 PmTwN Penaeus monodon cDNA 5'	12.2961	4.83448	2.54341
GQ228481.1	Macrobrachium rosenbergii lipopolysaccharide and beta-1,3-glucan	1.92196	10.4078	0.184666
GQ257003.1	Euxanthe trajanus voucher FM-15 elongation factor-1 alpha	42557.9	20012	2.12662
GQ279108.1	Nebalia kensleyi hemocyanin mRNA, complete cds	10.5163	4.9571	2.12146
GQ487498.1	Pandalus montagui voucher KC3144 16S ribosomal RNA gene, partial	84.5662	618.221	0.13679
GQ487506.1	Pandalus montagui voucher KC3144 18S ribosomal RNA gene, partial	179.703	423.596	0.424233
GQ487514.1	Pandalus montagui voucher KC3144 28S ribosomal RNA gene, partial	3348.07	1414.96	2.36619
GQ886025.1	Nicoletia meinerti voucher NmeZYGEN protein kinase mRNA, partial	13.5306	6.04482	2.23838
GQ886444.1	Neogonodactylus oerstedii voucher NeoMALA phosphatidylinositol	8.46558	4.12341	2.05305
GQ887250.1	Libinia emarginata isolate 3_6 voucher LemMALA clathrin heavy chain	6.66216	3.14645	2.11736
GQ887309.1	Neogonodactylus oerstedii isolate 7_9 voucher NeoMALA clathrin	14.032	5.67361	2.47321
GQ888261.1	Libinia emarginata voucher LemMALA pyrimidine biosynthesis mRNA,	11.0112	5.12799	2.14728
GR588717.1	CIBA-PM462 EST library from normal Indian tiger shrimp Penaeus monodon Penaeus monodon cDNA clone CIBA-PM462 5', mRNA sequence	359.406	22.8971	15.6966
GU001160.1	Acanthamoeba castellanii 18S ribosomal RNA gene, partial sequence;	25.9465	6.24465	4.15499
GW421141.1	GW421141 FCMI-PM-4927 WSSV infected Penaeus monodon cDNA library Penaeus	8.67346	2.64197	3.28295
HM439622.1	Paracentrotus lividus multidrug resistance-associated protein	3.83268	9.23917	0.41483
HM486526.1	Penaeus monodon myosin light chain mRNA, partial cds	2.34906	33.7096	0.0696853
HM590758.1	Pandalus borealis voucher PRA_C(USC_55A) 12S ribosomal RNA gene,	73.9954	273.591	0.27046
HM626274.1	Litopenaeus vannamei Na+/K+-ATPase alpha subunit mRNA, partial cds	128.899	59.3242	2.1728
HO000133.1	HO000133 HC-H-S01-0103-LF heat-induced haemocyte cDNA library Penaeus monodon	53.2604	18.0535	2.95015
HP116290.1	TSA: Patiria miniata isotig11843.Pminagast mRNA sequence	5.5536	2.46058	2.25703
HP132516.1	TSA: Patiria miniata isotig27714.Pminagast mRNA sequence	18.5364	8.64518	2.14414
HP212968.1	TSA: Placobranchus ocellatus 49124.Plocadult mRNA sequence	7.53742	3.48434	2.16323
HP334787.1	TSA: Acyrthosiphon pisum strain LSR1 Contig_136.Acpiinf mRNA sequence	9.82897	3.31405	2.96585
HP393140.1	TSA: Acyrthosiphon pisum strain LSR1 Contig_58529.Acpiinf mRNA	8.90644	2.72816	3.26463
HP395069.1	TSA: Acyrthosiphon pisum strain LSR1 Contig_60458.Acpiinf mRNA	16775.8	36040	0.465478
HP401899.1	TSA: Acyrthosiphon pisum strain LSR1 Contig_67293.Acpiinf mRNA	11.0112	4.77022	2.30833
HP416301.1	TSA: Acyrthosiphon pisum strain LSR1 Contig_81707.Acpiinf mRNA	7.47329	3.08844	2.41976
HP556213.1	TSA: Apis mellifera isotig03875.Amelova mRNA sequence	8.83936	2.76344	3.19868
HP559378.1	TSA: Apis mellifera isotig07014.Amelova mRNA sequence	306.553	1144.85	0.267766
HP562968.1	TSA: Apis mellifera isotig10563.Amelova mRNA sequence	7.7762	2.63185	2.95466
HP565257.1	TSA: Apis mellifera isotig12855.Amelova mRNA sequence	7.9565	2.70825	2.93787
HP565901.1	TSA: Apis mellifera isotig13499.Amelova mRNA sequence	16.8184	8.3976	2.00276
HP569396.1	TSA: Apis mellifera isotig16976.Amelova mRNA sequence	13.8007	5.40625	2.55274
HP571638.1	TSA: Apis mellifera isotig19257.Amelova mRNA sequence	7.36103	2.03941	3.60938
HP574458.1	TSA: Apis mellifera isotig22078.Amelova mRNA sequence	10.9552	3.12233	3.50866
HP574869.1	TSA: Apis mellifera isotig22489.Amelova mRNA sequence	95.137	377.802	0.251817
HP577252.1	TSA: Apis mellifera isotig24872.Amelova mRNA sequence	8.75287	4.37524	2.00055
HQ241530.1	Plesionika scopifera 18S ribosomal RNA gene, partial sequence	15278.3	7487.34	2.04055
HQ317682.1	Gecarcinus lateralis troponin I mRNA, partial cds	1.45469	36.4988	0.039856
HQ328943.1	Marsupenaeus japonicus cathepsin B mRNA, complete cds	31.4665	65.23	0.482393
L76530.1	GEIACT2R Gecarcinus lateralis beta-actin (act2) mRNA, partial cds	52.8539	332.007	0.159195
NM_001042720.1	Danio rerio ATPase, Cu++ transporting, alpha polypeptide (atp7a),	10.5708	3.77128	2.80297
NM_001059682.1	Oryza sativa Japonica Group Os04g0488000 (Os04g0488000) mRNA,	10.5708	3.41447	3.09587
NM_001076557.1	Danio rerio zgc:153679 (zgc:153679), mRNA	6.99537	3.36722	2.07749
NM_001098091.1	Bos taurus aquarius homolog (mouse) (AQR), mRNA	7.39954	3.59811	2.05651
NM_001102476.1	Tribolium castaneum chitin deacetylase 1 (Cda1), mRNA	8.23792	3.78986	2.17367
NM_001159897.1	Nasonia vitripennis feminization 1-like (LOC100118328), mRNA	8.13137	2.86213	2.84102
NM_001195806.1	Oryctolagus cuniculus alpha tubulin (LOC100009327), mRNA	214.683	52.0388	4.12544
NM_013063.2	Rattus norvegicus poly (ADP-ribose) polymerase 1 (Parp1), mRNA	11.9993	4.6413	2.58532
NM_027435.2	Mus musculus ATPase family, AAA domain containing 2 (Atad2), mRNA	10.4449	4.36135	2.39489
NM_076366.4	Caenorhabditis elegans AdaPtin, Small chain (clathrin associated	12.9198	6.10588	2.11597
NM_204307.1	Gallus gallus ARP3 actin-related protein 3 homolog (yeast) (ACTR3),	306.553	114.485	2.67766
NM_205059.1	Gallus gallus BRG1 protein (BRG1), mRNA	12.3829	4.57941	2.70404
NM_212605.2	Danio rerio tyrosine 3-monooxygenase/tryptophan 5-monooxygenase	31.2625	13.8844	2.25163
X95444.1	S.lividans Rho gene	792.808	11.4485	69.2498
XM_001177452.1	PREDICTED: Strongylocentrotus purpuratus hypothetical LOC578454	10.6497	3.50291	3.04023
XM_001233541.1	PREDICTED: Gallus gallus similar to ubiquitin specific protease 9,	6.35288	1.6919	3.75488
XM_001359137.2	Drosophila pseudoobscura pseudoobscura GA20996 (Dpse\GA20996), mRNA	17.3181	4.38454	3.9498
XM_001377944.1	PREDICTED: Monodelphis domestica similar to zinc finger, UBR1 type 1	13.414	5.15842	2.6004
XM_001459489.1	Paramecium tetraurelia hypothetical protein (GSPATT00024860001)	21.4771	8.54097	2.5146
XM_001494511.2	PREDICTED: Equus caballus similar to MGC134398 protein	9.93012	3.81618	2.60211
XM_001500202.2	PREDICTED: Equus caballus myosin, heavy chain 9, non-muscle (MYH9),	13.7754	5.24528	2.62624
XM_001504174.2	PREDICTED: Equus caballus tubulin, alpha 1a (TUBA1A), mRNA	262.54	82.6376	3.177
XM_001514976.1	PREDICTED: Ornithorhynchus anatinus similar to cullin 4A	8.18777	2.77941	2.94586
XM_001602924.1	PREDICTED: Nasonia vitripennis similar to GCN5 (LOC100119143), mRNA	9.29719	4.00009	2.32425
XM_001604012.1	PREDICTED: Nasonia vitripennis similar to brefeldin A-sensitive	6.60674	3.27101	2.01978
XM_001607631.1	PREDICTED: Nasonia vitripennis similar to microtubule associated	15.7437	6.57682	2.39382
XM_001607801.1	PREDICTED: Nasonia vitripennis similar to vacuolar proton atpases,	8.74373	4.02819	2.17064
XM_001630650.1	Nematostella vectensis predicted protein (NEMVEDRAFT_v1g188125)	18.1942	8.74754	2.07992
XM_001634764.1	Nematostella vectensis predicted protein (NEMVEDRAFT_v1g204928)	9.55966	4.67897	2.04311
XM_001645686.1	Vanderwaltozyma polyspora DSM 70294 hypothetical protein	3551.78	1247.89	2.84623
XM_001651657.1	Aedes aegypti d-lactate dehydrognease 2 partial mRNA	10.4106	5.03042	2.06953
XM_001653891.1	Aedes aegypti carboxylase:pyruvate/acetyl-coa/propionyl-coa partial	9.06067	3.86894	2.3419
XM_001658103.1	Aedes aegypti dynein heavy chain partial mRNA	10.619	3.86845	2.74504
XM_001663605.1	Aedes aegypti ankyrin 2,3/unc44 partial mRNA	14.0225	6.07473	2.30833
XM_001688756.1	Anopheles gambiae str. PEST AGAP006165-PB (AgaP_AGAP006165) mRNA,	10.7334	4.75554	2.25703
XM_001730844.1	Malassezia globosa CBS 7966 hypothetical protein MGL_1895 partial	14.6526	7.14116	2.05185
XM_001776214.1	Physcomitrella patens subsp. patens predicted protein	8.72274	3.04227	2.86718
XM_001812304.1	PREDICTED: Tribolium castaneum similar to lethal (2) k07433	13.2958	6.61615	2.0096
XM_001847640.1	Culex quinquefasciatus histone H2A type 1-A, mRNA	29.0696	65.8291	0.441593
XM_001865635.1	Culex quinquefasciatus heterogeneous nuclear ribonucleoprotein 27C,	13.058	5.61203	2.32679
XM_001868025.1	Culex quinquefasciatus conserved hypothetical protein, mRNA	12.0809	5.66975	2.13076
XM_001958003.1	Drosophila ananassae GF10715 (Dana\GF10715), mRNA	6.83035	2.87681	2.37428
XM_001963676.1	Drosophila ananassae GF21115 (Dana\GF21115), mRNA	6.83838	2.54412	2.68792
XM_001980837.1	Drosophila erecta GG17398 (Dere\GG17398), mRNA	19.3196	42.2758	0.45699
XM_001986082.1	Drosophila grimshawi GH20710 (Dgri\GH20710), mRNA	5.4604	2.65363	2.05771
XM_001989862.1	Drosophila grimshawi GH19045 (Dgri\GH19045), mRNA	72.586	32.8191	2.2117
XM_001999423.1	Drosophila mojavensis GI23057 (Dmoj\GI23057), mRNA	104.358	225.073	0.463664
XM_002048702.1	Drosophila virilis GJ21209 (Dvir\GJ21209), mRNA	27695.4	57036.6	0.485573
XM_002053616.1	Drosophila virilis GJ24013 (Dvir\GJ24013), mRNA	4.07171	1.90809	2.13392
XM_002055075.1	Drosophila virilis GJ18978 (Dvir\GJ18978), mRNA	7.42203	3.31277	2.24043
XM_002055735.1	Drosophila virilis GJ19543 (Dvir\GJ19543), mRNA	14.4743	7.22091	2.00449
XM_002057372.1	Drosophila virilis GJ17070 (Dvir\GJ17070), mRNA	295.982	125.934	2.3503
XM_002060953.1	Drosophila willistoni GK10701 (Dwil\GK10701), mRNA	7.13639	3.28481	2.17254
XM_002064628.1	Drosophila willistoni GK23716 (Dwil\GK23716), mRNA	7.71105	3.53964	2.17848
XM_002068999.1	Drosophila willistoni GK12286 (Dwil\GK12286), mRNA	5.80244	1.92883	3.00827
XM_002093481.1	Drosophila yakuba GE21339 (Dyak\GE21339), mRNA	13942.9	5025.91	2.7742
XM_002105517.1	Drosophila simulans GD16829 (Dsim\GD16829), mRNA	7.92125	3.13577	2.52609
XM_002130196.1	PREDICTED: Ciona intestinalis similar to Branched chain ketoacid	7.20919	3.33367	2.16254
XM_002131771.1	PREDICTED: Ciona intestinalis similar to Coatomer protein complex,	2716.69	744.155	3.65071
XM_002132060.1	PREDICTED: Ciona intestinalis similar to predicted protein,	6.82736	3.31902	2.05704
XM_002150026.1	Penicillium marneffei ATCC 18224 NADPH cytochrome P450 reductase	7.58928	3.17036	2.39382
XM_002161772.1	PREDICTED: Hydra magnipapillata similar to inhibitor of kappa light	9.36269	2.78036	3.36744
XM_002186111.1	Phaeodactylum tricornutum CCAP 1055/1 chromosome 3 serine	21.1416	4.97762	4.24732
XM_002186876.1	PREDICTED: Taeniopygia guttata microtubule-associated protein 1	15.677	7.27661	2.15444
XM_002195986.1	PREDICTED: Taeniopygia guttata ATP-binding cassette, sub-family C	6.6476	13.8091	0.481394
XM_002404516.1	Ixodes scapularis DEAD box protein abstrakt, putative, mRNA	8.03626	3.34752	2.40066
XM_002413010.1	Ixodes scapularis splicing factor 38A, putative, mRNA	18.2177	8.11953	2.24369
XM_002425335.1	Pediculus humanus corporis conserved hypothetical protein, mRNA	10.2504	2.7754	3.69332
XM_002426238.1	Pediculus humanus corporis Secretory carrier-associated membrane	13.5493	6.57816	2.05974
XM_002427367.1	Pediculus humanus corporis Exportin-7, putative, mRNA	12.4927	5.89773	2.11823
XM_002430220.1	Pediculus humanus corporis structural maintenance of chromosomes	5.50302	2.55908	2.15039
XM_002430991.1	Pediculus humanus corporis serine/threonine-protein kinase MARK2,	9.504	3.5711	2.66136
XM_002433545.1	Ixodes scapularis transcriptional factor nfil3/e4bp4, putative,	9.21829	20.006	0.460776
XM_002589750.1	Branchiostoma floridae hypothetical protein, mRNA	10.8286	3.63002	2.98307
XM_002591537.1	Branchiostoma floridae hypothetical protein, mRNA	11.1271	5.42299	2.05185
XM_002602765.1	Branchiostoma floridae hypothetical protein, mRNA	4.08564	9.20097	0.444044
XM_002602973.1	Branchiostoma floridae hypothetical protein, mRNA	42.0943	7.97308	5.27956
XM_002606105.1	Branchiostoma floridae hypothetical protein, mRNA	12.4985	29.6882	0.420993
XM_002716927.1	PREDICTED: Oryctolagus cuniculus ATP-binding cassette, sub-family	9.24943	2.34175	3.9498
XM_002730651.1	PREDICTED: Saccoglossus kowalevskii dynein light chain Tctex-type	19.8942	9.93217	2.00301
XM_002731263.1	PREDICTED: Saccoglossus kowalevskii DNA directed RNA polymerase II	11.9192	5.94963	2.00335
XM_002740186.1	PREDICTED: Saccoglossus kowalevskii misshapen-like kinase 1-like	7.36751	3.46925	2.12366
XM_002807980.1	PREDICTED: Macaca mulatta tubulin alpha-1C chain-like (LOC710110),	28.1087	8.19611	3.42951
XM_002812368.1	PREDICTED: Pongo abelii DNA-directed RNA polymerase II subunit	23.2843	8.19962	2.83968
XM_002912669.1	PREDICTED: Ailuropoda melanoleuca e3 ubiquitin-protein ligase	20.944	8.13167	2.57561
XM_002916312.1	PREDICTED: Ailuropoda melanoleuca hypoxanthine-guanine	19.8441	8.54162	2.32322
XM_002934119.1	PREDICTED: Xenopus (Silurana) tropicalis minichromosome maintenance	6.92568	3.27101	2.11729
XM_002942115.1	PREDICTED: Xenopus (Silurana) tropicalis zinc finger protein	8.52988	4.08066	2.09032
XM_002942115.1	PREDICTED: Xenopus (Silurana) tropicalis zinc finger protein 729-like	8.52988	4.08066	2.09032
XM_002942334.1	PREDICTED: Xenopus (Silurana) tropicalis zinc finger protein 721	31.4074	11.5586	2.71723
XM_002942342.1	PREDICTED: Xenopus (Silurana) tropicalis zinc finger protein	85.9756	36.6353	2.3468
XM_003105905.1	Caenorhabditis remanei CRE-INF-1 protein (Cre-inf-1) mRNA, complete	909.087	34.3456	26.4688
XM_003110810.1	Caenorhabditis remanei CRE-UBQ-1 protein (Cre-ubq-1) mRNA, complete	665.959	194.625	3.42175
XM_003122504.1	PREDICTED: Sus scrofa kinesin light chain 2, transcript variant 2	8.41347	3.03737	2.76999
XM_317690.3	Anopheles gambiae str. PEST AGAP007810-PA (AgaP_AGAP007810) mRNA,	6.38586	2.55158	2.50271
XM_318937.4	Anopheles gambiae str. PEST AGAP009827-PA (AgaP_AGAP009827) mRNA,	17.4588	7.16457	2.43683
XM_321040.4	Anopheles gambiae str. PEST AGAP002015-PA (AgaP_AGAP002015) mRNA,	10.3916	2.32851	4.46276
XM_420055.2	PREDICTED: Gallus gallus similar to Methylmalonyl Coenzyme A mutase	6.70342	2.56894	2.60941
XM_421328.2	PREDICTED: Gallus gallus hypothetical LOC423418 (LOC423418), mRNA	8.19612	2.85568	2.87011
XM_504864.1	Yarrowia lipolytica YALI0F01518p (YALI0F01518g) mRNA, complete cds	2.38695	68.6912	0.034749
XM_536543.2	PREDICTED: Canis familiaris similar to Heat shock cognate 71 kDa	590.618	245.415	2.40661
XM_791415.2	PREDICTED: Strongylocentrotus purpuratus similar to SAC	8.50021	3.30473	2.57213
XM_963077.1	PREDICTED: Tribolium castaneum similar to cAMP-dependent protein	8.50819	3.90925	2.17642
XM_966883.1	PREDICTED: Tribolium castaneum similar to SCF complex protein cul-1	14.6044	6.72225	2.17254
XM_968657.2	PREDICTED: Tribolium castaneum similar to spectrin (LOC662567), mRNA	8.41039	3.60114	2.33548
XR_026856.1	PREDICTED: Gallus gallus similar to MGC83563 protein (LOC427196),	19.6303	9.44138	2.07918
XR_029573.3	PREDICTED: Danio rerio hypothetical protein LOC553422 (LOC553422),	9.47725	2.89503	3.27363
Y08260.1	M.musculus mRNA for CPEB protein	54.607	27.2611	2.00311
